# Supplementary material for: Metabolomic Profiling Reveals Brain Lipid Alterations in PEX7-Deficient Models of Rhizomelic Chondrodysplasia Punctata
Source: Biomolecules. 2025 Dec 19;16(1):6. doi: 10.3390/biom16010006 (PMC12839017; doi:10.3390/biom16010006)
Supplement: Supplementary file 1 [file biomolecules-16-00006-s001.zip]

Archive with 12 entries (12 files):
- FigureS1.tiff
- FigureS2.tiff
- FigureS3 plasmalogen.tiff
- FigureS4 plasmalogen.tiff
- FigureS5 PC.tiff
- FigureS6 Sphingomyelins.tiff
- FigureS7 Acylcarnitine.tiff
- Supplemental figure legends.pdf
- Table S1.pdf
- Table S2.xlsx
- Table S3 DECREASED .xlsx
- Table S4.jpg
