# Supplementary material for: Metabolomic Profiling Reveals Brain Lipid Alterations in PEX7-Deficient Models of Rhizomelic Chondrodysplasia Punctata
Source: Biomolecules. 2025 Dec 19;16(1):6. doi: 10.3390/biom16010006 (PMC12839017; doi:10.3390/biom16010006)
Supplement: Supplementary file 1 [file biomolecules-16-00006-s001.zip › Table S2.xlsx]

## Sheet: Table S2
CHEMICAL_NAME	COMP_ID	LIB_ID	CHEMICAL_ID	ID_R947	ID_R949	ID_R950	ID_R951	ID_R952	ID_R953	ID_R954	ID_R955	ID_R956	ID_R957	ID_R958	ID_R959	ID_R960	ID_R961	ID_R962	ID_R963	ID_R964	ID_R965	ID_R966	ID_R967	ID_R968	QC1-00805	QC1-00806	QC2-00831	QC2-00832	RCDP	RCDP	PBD-ZSD	QC
1-stearoyl-2-arachidonoyl-GPC (18:0/20:4)	42450	402	100001869	0.0674309	0.397376	0.185098	-0.957823	0.941473	-1.59592	2.97175	1.58609	0.453651	-1.16677	0.111812	0.797114	0.500652	-0.210303	0.618137	1.16743	1.29248	0.623791	-2.45539	-0.952819	-6.206	1.07938	0.949392	1.96602	1.07964		0.432415	-3.20474	1.26861
phosphatidylcholine (16:0/22:5n3, 18:1/20:4)*	52719	402	100009166	-1.32026	1.17305	1.3997	-0.905899	-0.468424	-0.0754202	2.05813	-0.99451	-1.17841	0.360437	2.64545	-0.795937	2.0075	2.09591	2.8142	1.02044	2.16012	-0.228192	-1.99407	-0.293184	-2.77889	-0.389713	-0.477594	-0.0640397	-0.497498		0.653772	-1.68872	-0.357211
sphingomyelin (d18:1/24:1, d18:2/24:0)*	47153	402	100005986	0.560142	1.5238	1.52669	-0.945414	1.4304	-0.325859	2.19323	-0.865866	0.169178	0.796266	1.26701	-0.0938022	0.122267	2.00054	1.86838	0.866503	1.59167	-0.638066	-0.564192	2.05399	-1.91759	0.989991	1.38352	0.408143	0.28971		0.724837	-0.142598	0.76784
palmitoyl sphingomyelin (d18:1/16:0)	37506	402	100002107	-0.338888	1.31527	1.26496	0.317064	1.66771	0.338581	3.34676	0.81302	1.47986	0.93047	1.01682	0.148976	0.56614	1.37239	1.33075	1.36172	0.982807	-0.66798	-0.91788	0.722705	-1.10622	0.16063	0.282349	0.969566	0.159273		0.958135	-0.433798	0.392954
phosphatidylcholine (O-18:1/20:4, O-16:0/22:5n3)*	57724	402	100016007	NA	-11.8787	-13.4915	-6.48124	-9.05283	NA	-14.1893	NA	-19.5908	NA	NA	NA	-17.5519	NA	NA	NA	-16.5826	-19.6405	-6.42238	-6.72004	-6.72557	1.60976	1.75932	-0.115331	-0.842114		-14.2733	-6.62266	0.602909
1-palmityl-2-oleoyl-GPC (O-16:0/18:1)*	52717	402	100009020	NA	-11.0978	-12.1574	-8.16281	-11.4431	NA	-12.4265	NA	-16.2109	NA	NA	NA	-16.0076	NA	NA	NA	-13.455	-18.4805	-4.68678	-3.8934	-3.50362	0.169529	0.585056	-1.66166	-1.5661		-13.2713	-4.02793	-0.618293
1-palmityl-2-palmitoyl-GPC (O-16:0/16:0)*	57332	402	100015586	NA	-11.1483	-9.48391	-6.71444	-11.18	NA	-12.9564	NA	-14.5433	NA	NA	NA	NA	NA	NA	NA	-16.9217	NA	-5.74912	-3.13959	-7.64267	0.345309	0.540172	-0.89395	-0.97273		-11.8497	-5.51046	-0.2453
1-stearyl-2-docosapentaenoyl-GPC (O-18:0/22:5n3)*	57334	402	100015587	NA	-13.1209	-11.8728	-8.87818	NA	NA	NA	NA	NA	NA	NA	NA	NA	NA	NA	NA	NA	NA	-5.49782	-3.26051	-7.10248	-0.676886	-0.400971	-0.532048	-0.72228		-11.2906	-5.28694	-0.583046
1-(1-enyl-palmitoyl)-2-oleoyl-GPC (P-16:0/18:1)*	52478	402	100009007	NA	-6.19115	-5.56593	-4.12778	-8.16284	-18.4648	-9.58166	NA	-9.62272	-11.6987	-21.0937	NA	-9.15363	NA	NA	NA	-8.26828	-12.4937	-1.10649	1.80172	-0.647101	1.40053	1.72226	0.922544	0.698247		-10.3687	0.0160428	1.1859
1-(1-enyl-palmitoyl)-2-palmitoyl-GPC (P-16:0/16:0)*	52716	402	100009162	NA	-6.10717	-4.4735	-4.44835	-7.61076	NA	-7.44322	NA	-9.80567	-15.7646	NA	NA	-13.0124	NA	NA	NA	-11.9265	-14.303	-2.73732	0.794702	-4.33538	1.57552	1.88222	0.610585	0.591448		-9.48953	-2.09267	1.16494
1-palmityl-2-arachidonoyl-GPC (O-16:0/20:4)*	52718	402	100009021	NA	-10.5213	-9.80479	-1.95328	-4.4162	NA	-10.4817	NA	-12.6287	NA	NA	NA	NA	NA	NA	NA	NA	-16.2158	-5.95908	-2.61175	-9.4991	1.84744	2.00809	0.892656	0.525165		-9.43168	-6.02331	1.31834
1-(1-enyl-palmitoyl)-2-linoleoyl-GPC (P-16:0/18:2)*	52682	402	100009009	NA	-6.37716	-6.91945	-0.0913035	-6.60706	-14.6572	-9.18995	NA	-8.85179	-11.1726	NA	NA	-8.78395	-15.9557	NA	NA	-8.25009	-11.5142	-2.45886	-1.48775	-2.2906	0.805855	1.04928	1.12878	0.639613		-9.03087	-2.07907	0.90588
1-(1-enyl-palmitoyl)-2-arachidonoyl-GPC (P-16:0/20:4)*	52689	402	100009014	NA	-6.3857	-5.94112	-1.86765	-6.22848	NA	-7.45445	NA	-9.69709	-17.8992	NA	NA	-11.0916	NA	NA	NA	-10.637	-12.8318	-3.74962	-0.988179	-5.91852	2.51246	2.61136	1.91484	1.34529		-9.00341	-3.55211	2.09599
1-stearyl-2-arachidonoyl-GPC (O-18:0/20:4)*	57333	402	100009019	NA	-8.71392	-9.28763	-3.27862	-6.72914	NA	-9.25509	NA	-11.9166	NA	NA	NA	NA	NA	NA	NA	NA	-12.5216	-6.13722	-3.63908	-8.71472	-0.0616423	0.403772	0.484254	0.0935754		-8.81465	-6.16367	0.22999
1-palmityl-2-linoleoyl-GPC (O-16:0/18:2)*	53175	402	100009134	NA	-8.35937	-8.20552	0.94811	-1.75417	NA	-8.9833	NA	-9.80296	NA	NA	NA	-10.3905	NA	NA	NA	-9.77777	-11.7381	-2.83508	-2.78014	-4.36782	0.405815	0.524013	0.50449	-0.000609582		-7.56261	-3.32768	0.358427
1-(1-enyl-stearoyl)-2-linoleoyl-GPE (P-18:0/18:2)*	52748	402	100009225	NA	-5.38593	-4.1254	-0.438621	-1.69318	-10.1217	-2.23906	NA	-7.23953	-12.9288	-10.6685	-9.01783	-7.32411	-9.76311	-11.8898	NA	-7.87941	-8.44847	-2.75774	-1.77581	-3.9404	0.207031	0.480926	-0.922819	-1.13201		-7.27756	-2.82465	-0.341719
phosphatidylethanolamine (P-18:1/20:4, P-16:0/22:5n3)*	57411	402	100015687	NA	-3.89457	-4.04592	-0.544227	0.499426	-12.9466	-0.0799996	NA	-7.67553	-11.6412	-12.428	NA	-6.33355	-10.6393	-11.7084	NA	-6.82522	-8.62703	-4.35271	-1.62103	-5.79205	1.54916	1.2932	-0.155528	-0.869047		-6.92073	-3.92193	0.454447
1-(1-enyl-stearoyl)-2-arachidonoyl-GPE (P-18:0/20:4)*	52475	402	100008999	-10.6968	-4.0014	-3.63481	-0.828027	-0.565213	-9.13426	-0.542643	-11.3978	-5.4755	-10.4397	-8.90506	-8.52116	-6.21761	-8.76553	-8.61083	-14.7682	-5.80205	-5.86317	-3.69251	-1.13207	-6.34702	1.53096	1.51878	0.379524	-0.00194196		-6.89832	-3.72387	0.856829
1-(1-enyl-palmitoyl)-2-arachidonoyl-GPE (P-16:0/20:4)*	52673	402	100009002	NA	-3.86665	-3.30576	0.254588	0.0747462	-9.81115	-0.880339	NA	-6.30135	-10.9422	-10.901	-9.25736	-6.96276	-9.60902	-9.89457	NA	-7.15659	-9.03194	-3.94529	0.249056	-6.24509	1.64688	1.54498	0.291174	-0.153786		-6.50609	-3.31378	0.832312
1-palmityl-2-stearoyl-GPC (O-16:0/18:0)*	55040	402	100010966	NA	-7.03204	-6.68386	-3.60278	-7.76663	NA	-6.22996	NA	NA	NA	NA	NA	NA	NA	NA	NA	NA	NA	-4.17709	-1.8559	-4.13907	0.0650391	0.601202	-0.953579	-1.40682		-6.26305	-3.39069	-0.42354
1-(1-enyl-stearoyl)-2-linoleoyl-GPC (P-18:0/18:2)*	52712	402	100009135	NA	-3.45739	-3.74189	-1.04608	-4.3476	NA	-6.06208	NA	-8.25128	-7.24188	NA	NA	-5.46716	-13.9644	NA	NA	-5.05364	-8.6188	-1.26629	-0.125585	-0.589819	1.00871	1.36749	0.311697	0.0164905		-6.11384	-0.660566	0.676099
1-(1-enyl-palmitoyl)-2-oleoyl-GPE (P-16:0/18:1)*	52477	402	100009005	NA	-5.77674	-3.80405	-1.07653	-1.84718	-12.0921	-2.28749	NA	-9.30222	NA	NA	NA	-9.98256	NA	NA	NA	NA	NA	-2.99377	-1.70385	-4.97397	0.262889	0.690533	-1.6694	-1.90336		-5.77111	-3.22386	-0.654834
1-(1-enyl-stearoyl)-2-arachidonoyl-GPC (P-18:0/20:4)	52613	402	100008918	NA	-5.30069	NA	-1.89641	-4.92254	NA	-4.83752	NA	NA	NA	NA	NA	-8.2742	NA	NA	NA	-7.53723	-7.48714	-3.94005	-2.77633	-5.76138	0.961856	0.6935	0.716953	0.343906		-5.75082	-4.15925	0.679053
1-(1-enyl-stearoyl)-2-oleoyl-GPE (P-18:0/18:1)	52614	402	100008919	NA	-5.98958	-4.04998	-1.16716	-1.57154	NA	-2.49434	NA	-8.30943	NA	NA	NA	-8.58778	-8.99899	NA	NA	NA	-8.45102	-1.86088	-1.15487	-2.35331	1.10381	1.45192	-1.20882	-1.22861		-5.51331	-1.78969	0.0295741
1-(1-enyl-palmitoyl)-2-palmitoleoyl-GPC (P-16:0/16:1)*	52713	402	100009160	NA	-6.82059	-5.67623	-2.9063	NA	NA	NA	NA	NA	NA	NA	NA	NA	NA	NA	NA	NA	NA	-4.14142	-0.000276392	-4.48901	2.40008	2.66701	1.49935	0.789171		-5.13437	-2.8769	1.8389
1-(1-enyl-stearoyl)-2-oleoyl-GPC (P-18:0/18:1)	52612	402	100008917	NA	-3.88388	-3.3587	-2.00665	-4.76238	NA	-5.20432	NA	-7.80536	-6.76697	NA	NA	-4.24793	NA	NA	NA	-4.3947	-8.18257	-0.635549	1.57869	-0.364908	1.48791	1.80717	0.057791	-0.500178		-5.06135	0.192744	0.713174
1-(1-enyl-stearoyl)-2-docosapentaenoyl-GPE (P-18:0/22:5n3)*	57342	402	100015596	NA	-4.4414	-3.72746	-1.70523	-1.10885	NA	-0.527266	NA	-8.92195	NA	NA	NA	-8.19512	NA	NA	NA	-6.58021	-8.76689	-3.04979	-2.23729	-4.92628	0.838886	0.882073	-0.0882625	-0.368243		-4.88604	-3.40445	0.316113
1-(1-enyl-palmitoyl)-GPC (P-16:0)*	52474	402	100002875	NA	-3.94572	-2.94176	-2.11406	-4.74684	NA	-5.74151	NA	-6.88429	NA	NA	NA	NA	NA	NA	NA	-6.9719	NA	-1.63815	0.738969	-2.81623	2.02248	2.14223	1.97871	1.56785		-4.76372	-1.23847	1.92782
1-(1-enyl-palmitoyl)-2-docosahexaenoyl-GPE (P-16:0/22:6)*	52672	402	100009000	NA	-2.23679	-0.323357	-2.7377	-0.830333	NA	-1.12435	NA	-5.72009	NA	NA	-9.52412	-6.07295	NA	NA	NA	-8.70337	-8.93824	-3.29354	0.981742	-4.15719	1.21769	1.64014	0.122117	-0.312419		-4.62113	-2.15633	0.666882
1-(1-enyl-palmitoyl)-2-docosahexaenoyl-GPC (P-16:0/22:6)*	52630	402	100009008	NA	-2.86315	-0.848445	-3.49856	-3.50661	NA	-4.67015	NA	-6.40176	NA	NA	NA	-5.59484	NA	NA	NA	-8.37647	NA	-1.39401	2.24497	-2.85144	0.888064	0.727904	0.734087	0.396819		-4.47	-0.666828	0.686718
1-stearyl-GPC (O-18:0)*	52703	402	100009147	NA	-4.71148	NA	-2.77581	NA	NA	NA	-4.45201	-5.03562	NA	NA	NA	NA	NA	NA	NA	NA	NA	-2.29241	-0.704225	-3.67817	1.2788	1.56368	0.612254	0.447977		-4.24373	-2.22494	0.975677
1-(1-enyl-stearoyl)-2-docosahexaenoyl-GPC (P-18:0/22:6)*	52704	402	100009015	NA	-1.9328	-0.45825	-3.18667	-2.89733	NA	-3.6347	NA	-5.62518	NA	NA	NA	-4.28577	NA	NA	NA	-6.08337	-6.58777	-1.01828	1.79261	-1.3838	0.592915	0.935567	0.0633248	-0.0343809		-3.85465	-0.203158	0.389356
adenosine	555	209	798	-5.54281	NA	-3.0852	NA	NA	NA	NA	-3.40495	NA	NA	NA	NA	NA	-3.47102	NA	-3.71235	NA	NA	NA	NA	NA	-0.266535	-0.445071	NA	NA		-3.84327	#DIV/0!	-0.355803
1-palmityl-GPC (O-16:0)	20458	402	100000611	NA	-6.04715	-4.72698	-1.817	-2.7736	NA	NA	NA	NA	NA	NA	NA	NA	NA	NA	NA	NA	NA	-3.00963	-0.998613	NA	1.56396	1.73974	1.06536	0.712334		-3.84118	-2.00412	1.27035
1-(1-enyl-stearoyl)-2-dihomo-linolenoyl-GPE (P-18:0/20:3)*	57343	402	100009378	NA	-5.10455	-4.24284	-0.931523	-1.16267	NA	-2.58821	NA	NA	NA	NA	NA	-7.66714	NA	NA	NA	NA	NA	-2.15939	-0.249893	-4.66151	-0.568905	-0.587347	-1.04619	-1.08147		-3.61616	-2.35693	-0.820976
1-(1-enyl-stearoyl)-2-docosahexaenoyl-GPE (P-18:0/22:6)*	52476	402	100009004	NA	-2.23306	0.133326	-3.00829	-0.247092	NA	-0.662123	NA	-4.60923	NA	NA	NA	-4.83881	NA	NA	NA	-6.93131	-5.89818	-2.12324	1.30291	-3.01102	0.917707	1.28078	-0.341891	-0.291823		-3.14386	-1.27712	0.391193
carotene diol (1)	57635	402	100015966	-5.3569	-1.03745	-2.44281	-1.49368	1.09611	-5.01424	-1.64548	-6.54187	-1.56886	-0.585517	-2.09511	-3.50354	0.739608	-3.90453	-2.9931	-1.56911	-8.19734	-5.73752	-0.926534	-0.950664	-0.225221	-0.405886	-0.244992	0.206452	-0.137484		-2.88063	-0.700806	-0.145477
1-(1-enyl-palmitoyl)-2-linoleoyl-GPE (P-16:0/18:2)*	52677	402	100009069	NA	-5.44079	-3.80185	1.13805	-2.34187	NA	-3.2816	NA	NA	NA	NA	NA	NA	NA	NA	NA	NA	NA	-2.96555	-0.779772	-5.96341	-0.472793	0.11103	-0.785839	-0.761571		-2.74561	-3.23625	-0.477293
1-(1-enyl-palmitoyl)-2-myristoyl-GPC (P-16:0/14:0)*	52715	402	100009161	NA	NA	NA	-2.63313	NA	NA	NA	NA	NA	NA	NA	NA	NA	NA	NA	NA	NA	NA	-0.280916	0.810552	0.568468	-0.0211467	0.075792	-0.0401201	-0.53933		-2.63313	0.366034	-0.131201
N,N,N-trimethyl-5-aminovalerate	57687	400	100015962	-5.73011	-3.36764	-3.65523	1.04209	1.03252	-1.85218	0.505619	-3.35222	-3.38544	0.193722	-0.716784	-3.26587	-1.11838	-3.63487	-2.75068	-4.73655	-5.04065	-4.57746	0.914466	0.257415	-0.293104	-1.97596	-1.91185	-1.30997	-1.35475		-2.46723	0.292925	-1.63813
uracil	605	209	825	-4.55255	NA	NA	-0.922689	NA	-2.80418	-2.19596	-2.97095	-0.961688	-2.68499	NA	NA	NA	-2.47499	-1.71287	NA	NA	-3.24404	-0.601086	-3.44306	NA	9.20698	9.51835	-1.74187	-1.14024		-2.45249	-2.02207	3.96081
1-(1-enyl-stearoyl)-GPE (P-18:0)*	39271	402	100003001	NA	-3.11615	-2.11739	-1.41634	-1.55125	NA	-1.8406	NA	NA	NA	NA	NA	-4.62369	NA	NA	NA	NA	NA	-1.76031	-0.714117	-3.15759	0.886746	0.89373	0.0722652	-0.0174222		-2.44424	-1.87734	0.45883
sphingomyelin (d18:1/25:0, d19:0/24:1, d20:1/23:0, d19:1/24:0)*	57478	402	100015792	-5.4004	-1.50407	-0.764917	-0.102471	-0.294059	-3.03492	-0.380204	-5.01284	-3.78824	-0.627165	-2.03943	-1.69577	-3.0149	-1.19394	-1.71566	-2.4586	-2.95167	-5.31804	-3.53962	-0.425497	-5.07022	-0.704906	-0.440195	-0.124834	-0.294995		-2.29429	-3.01178	-0.391233
homostachydrine*	33009	400	100001550	NA	NA	NA	0.898933	-0.815235	-3.50787	-2.01948	NA	-1.97799	-4.36657	-0.123782	-4.46381	-1.89373	NA	-2.9889	-3.39017	NA	NA	-2.41141	-0.171155	-0.953236	-1.07321	-1.06013	-0.693853	-0.61215		-2.24078	-1.1786	-0.859836
1-(1-enyl-oleoyl)-GPC (P-18:1)*	52701	402	100002876	NA	-1.82097	-2.10092	-1.49741	-1.47525	NA	-2.7377	NA	NA	NA	NA	NA	-2.77097	NA	NA	NA	NA	NA	-0.770715	0.400685	-0.468982	1.78212	2.02682	1.36945	1.24974		-2.0672	-0.279671	1.60703
1-pentadecanoyl-2-linoleoyl-GPC (15:0/18:2)*	52497	402	100009035	-4.35469	-0.744035	-0.113987	-1.3898	-0.840728	-2.8444	-1.61399	-4.60817	-3.62971	-2.21996	-1.3024	-1.69069	-1.89389	-0.454002	-1.96089	-2.40546	-0.927425	-3.87388	-1.98924	-0.0696174	-2.35897	-3.18909	-3.11729	-1.48833	-1.86668		-2.04823	-1.47261	-2.41535
1-(1-enyl-oleoyl)-2-docosahexaenoyl-GPE (P-18:1/22:6)*	55037	402	100009376	NA	-0.775409	-0.00727987	-2.61584	0.39109	NA	0.400785	NA	-3.87728	NA	NA	NA	-2.41869	NA	NA	NA	-4.22686	-4.78564	-1.58607	0.224819	-0.928219	0.186366	0.343346	-0.843312	-0.805615		-1.99057	-0.763156	-0.279804
1-(1-enyl-palmitoyl)-GPE (P-16:0)*	39270	402	100003000	NA	-3.0054	-1.89709	-1.255	-1.4803	NA	-1.79366	NA	NA	NA	NA	NA	NA	NA	NA	NA	NA	NA	-1.92065	-0.458044	NA	0.672308	0.665258	0.13435	-0.107346		-1.88629	-1.18935	0.341142
1-stearoyl-2-docosapentaenoyl-GPC (18:0/22:5n6)*	52700	402	100009142	-0.972196	-2.26106	0.133879	-1.43818	0.373157	-2.2171	-0.909337	-2.82104	-3.10954	-2.79517	-2.78147	-0.658673	-3.78305	-3.40938	-1.7085	-0.37213	-2.86799	-2.04069	-0.498164	5.17808	-1.34616	0.30303	0.311948	0.784342	0.618865		-1.8688	1.11125	0.504547
stachydrine	34384	400	100001296	-2.5997	-2.25491	-2.66486	0.662191	-0.230878	-2.15345	-1.84704	-2.67955	-2.32412	-1.69421	-1.60715	-2.33389	-1.67784	-1.87814	-0.810524	-1.62761	-2.68191	-1.72034	-1.95788	1.15041	-1.89925	-0.322579	-0.304474	-0.372661	-0.242973		-1.78466	-0.902241	-0.310672
1-stearoyl-2-oleoyl-GPS (18:0/18:1)	19265	402	100000639	-2.1674	-1.48012	NA	-2.14342	-1.1826	-1.49237	-0.432843	-1.55963	-2.24914	-2.20059	-2.39162	NA	-2.17217	-0.49132	-2.0731	-2.09142	NA	-2.61379	NA	-2.59723	-1.05819	-1.33828	-1.79214	-2.28555	NA		-1.78277	-1.82771	-1.80532
guanosine	1573	209	1099	NA	NA	NA	NA	NA	NA	NA	-1.766	NA	NA	NA	NA	NA	NA	NA	NA	NA	NA	NA	NA	NA	3.21795	3.24537	NA	NA		-1.766	#DIV/0!	3.23166
1-(1-enyl-stearoyl)-GPC (P-18:0)*	52702	402	100002877	NA	-1.6808	-1.4742	-1.7065	-1.97397	NA	NA	NA	NA	NA	NA	NA	NA	NA	NA	NA	NA	NA	-0.557062	0.491233	-1.85201	1.86393	2.02488	1.27796	0.804039		-1.70887	-0.63928	1.4927
carotene diol (2)	57636	402	100015967	-4.17327	0.217021	-2.42705	-0.814247	1.39257	-4.80119	-1.77771	NA	-0.58746	-0.436152	-1.37464	-3.16489	1.36477	NA	-2.19831	-1.62162	NA	-4.83794	0.442498	-0.245567	0.933485	-0.171196	-0.121316	0.676001	0.107825		-1.68267	0.376805	0.122829
1-adrenoyl-GPC (22:4)*	52698	402	100002871	-1.90265	-0.419035	-1.31245	-0.569593	-0.49154	-3.37409	-0.199083	-2.48966	-2.37815	-1.47598	-0.0736435	-2.94504	-2.60831	-3.60442	-1.15862	-0.721511	-1.66946	-2.02689	0.827927	0.62843	-2.73565	1.76478	1.63424	1.15155	0.846876		-1.63445	-0.426432	1.34936
guanidinoacetate	43802	400	344	-2.43283	NA	-1.73658	-2.48902	-4.63776	-2.47884	-2.18962	0.855817	-1.93213	-0.970811	-0.808656	-0.960305	-0.587093	-2.48915	-1.89765	0.572638	-0.00967394	-2.38023	-5.52995	0.529643	1.31061	4.34894	4.03211	2.22969	1.18		-1.56305	-1.2299	2.94769
N-methylproline	37431	400	100001956	-1.90717	-1.72144	-1.87763	0.194358	-1.13701	-1.82132	-1.62381	-2.45483	-1.74466	-1.39906	-1.47748	-1.60498	-1.13404	-2.0196	-1.65523	-1.69969	-1.73097	-0.991562	-1.25248	1.15976	-1.31565	-1.35757	-1.34515	-0.901447	-1.09322		-1.54478	-0.469457	-1.17435
trigonelline (N'-methylnicotinate)	32401	400	100001092	-2.53708	-2.11916	-1.95436	0.177381	1.43252	-2.10933	-3.99776	-1.60501	-3.27242	-2.14105	-2.74071	-2.1917	-1.70816	-3.51844	1.58217	1.54858	NA	-0.830049	1.09346	0.926567	-2.76212	2.36671	2.4359	0.0965142	0.164545		-1.5285	-0.247367	1.26592
glycerophosphoethanolamine	37455	400	100001620	-3.51656	-1.8765	-0.96933	-0.605836	-0.469715	-1.09636	0.0743789	-1.36381	-1.86109	-1.69693	-1.33837	-1.98076	-2.41745	-1.24782	-1.78359	-1.77993	-1.7367	-1.78044	-1.15777	-0.409025	-1.93136	1.91031	1.79853	0.204227	0.303747		-1.52482	-1.16605	1.0542
1-docosapentaenoyl-GPC (22:5n6)*	45675	402	100005673	-1.84753	-0.930479	0.0472369	-0.635866	-0.353701	-2.32986	-0.386957	-2.95728	-3.26123	-1.01032	-1.30893	-1.75882	-2.42872	NA	NA	-0.448719	-1.77952	-1.95067	-0.168138	3.92427	-1.74677	0.906689	0.99662	1.01159	0.736424		-1.45884	0.669785	0.912831
adenosine 5'-monophosphate (AMP)	32342	400	209	-1.52181	-1.90006	-3.56232	-1.37825	-1.36417	-1.10926	0.488179	0.689712	-1.21709	-2.07924	-1.73306	-1.59261	-2.61644	0.119309	-1.5854	-2.24171	-2.18536	-1.28012	-0.557989	-1.64115	-0.949087	-0.0360417	-0.0830148	-3.09257	-3.12023		-1.44832	-1.04941	-1.58296
3-carboxy-4-methyl-5-pentyl-2-furanpropionate (3-CMPFP)**	61871	209	100020004	-2.92146	0.133273	0.825591	1.20683	-1.06929	-4.47324	-1.2845	-0.250061	0.033491	-3.44768	-4.19974	-0.608079	-0.831707	-3.15143	-4.46433	-0.12136	-0.808852	-0.335518	-4.83396	0.412524	-2.31736	-0.657256	-0.668901	0.169055	0.212722		-1.43156	-2.24626	-0.236095
1-pentadecanoyl-2-docosahexaenoyl-GPC (15:0/22:6)*	53197	402	100009123	-2.88253	0.855786	2.27241	-3.47991	-0.291553	-3.80124	-1.04743	-2.12874	-2.53419	-2.93568	-1.26457	-0.222697	-0.156281	-0.406355	-0.699722	-2.42891	-1.09775	-2.66449	-0.55487	3.06919	-2.82666	NA	NA	-0.397751	-0.682623		-1.3841	-0.104113	-0.540187
1-(1-enyl-oleoyl)-GPE (P-18:1)*	44621	402	100005372	NA	NA	-2.29809	-1.50148	-0.756567	NA	-0.855089	NA	NA	NA	NA	NA	NA	NA	NA	NA	NA	NA	-1.28449	-1.04412	-1.7485	0.441416	0.562759	-0.195218	-0.162939		-1.35281	-1.35904	0.161504
1-pentadecanoyl-2-arachidonoyl-GPC (15:0/20:4)*	53194	402	100009122	-2.02009	-0.627303	-0.929704	-1.64708	-0.45403	-2.98566	-0.0566898	-2.24174	-2.5353	-1.96568	-0.544786	-1.49667	-1.18897	-0.945475	-0.695295	-1.30255	-0.280544	-2.40613	-2.33605	-0.286905	-4.39209	-1.86648	-1.68817	0.178931	-0.199822		-1.35132	-2.33835	-0.893884
1-pentadecanoyl-GPC (15:0)*	37418	402	100002173	-3.13692	-0.0699572	0.552083	-0.510666	-0.258495	-2.36412	-1.06016	-3.41362	-3.11595	-2.00697	-0.23197	-0.639685	-0.954184	-0.4685	-1.1362	-1.78634	-1.13478	-2.32235	-0.865158	1.13524	-1.82026	-1.39613	-1.29681	0.118993	-0.343195		-1.3366	-0.516724	-0.729285
1-margaroyl-GPC (17:0)	44682	402	100001264	-2.53985	-0.677233	0.627936	-1.03848	-0.318463	-2.4427	-0.448643	-2.54141	-2.96685	-1.64982	-0.413803	0.0830633	-1.1501	-0.798026	-1.26862	-1.81733	-1.66298	-2.33228	-1.56104	0.4677	-1.82671	-0.198614	0.109196	0.486055	0.170984		-1.29753	-0.973351	0.141905
glycosyl-N-behenoyl-sphingadienine (d18:2/22:0)*	57421	402	100015625	NA	-1.07961	-0.677183	-2.00114	1.30735	-2.088	2.89937	-1.78859	-0.55674	-3.20201	-2.78938	-1.46984	-0.631215	-2.67594	-2.01515	-1.06339	-0.658594	-2.93779	-1.91746	0.803079	0.749202	0.411178	0.716928	-0.136828	-0.303694		-1.26046	-0.121726	0.171896
beta-cryptoxanthin	57591	402	100001977	NA	NA	NA	0.067161	-0.66558	NA	-1.96804	NA	NA	-1.72121	NA	NA	NA	NA	NA	NA	NA	-1.78964	-0.0270164	1.52261	NA	-0.205323	-0.26302	-0.543675	-0.710543		-1.21546	0.747795	-0.43064
1-myristoyl-2-linoleoyl-GPC (14:0/18:2)*	52707	402	100009138	-3.40062	-0.304777	-0.234468	-2.27661	-1.01687	0.595455	-0.936576	-1.99683	-1.41772	-2.2045	-1.39338	-1.22909	-2.55779	-0.0596599	-1.45475	0.494876	0.05803	-2.49252	-3.22098	-0.175841	-4.0136	-0.115806	0.0751826	-0.405054	-0.705939		-1.21265	-2.47014	-0.287904
1-palmitoyl-2-pentadecanoyl-GPC (16:0/15:0)*	57757	402	100016019	-2.97147	-0.0943979	0.505576	-0.398796	0.731357	-2.21493	0.607198	-3.04826	-2.6138	-1.5637	0.162261	-1.12846	-1.6251	-0.233318	-1.07484	-1.94741	-0.663337	-3.32566	-0.562985	1.65006	-0.101954	-2.37623	-2.00301	-1.176	-1.36859		-1.16095	0.328373	-1.73095
N-acetylcarnosine	43488	209	100004046	-1.9128	1.23447	0.424648	0.254448	-0.710794	NA	NA	-1.73795	-1.80644	NA	NA	-1.9008	-0.994435	NA	NA	-2.57092	-2.73701	NA	-2.49117	0.669075	-0.927418	1.59349	1.54316	-0.167358	0.126766		-1.13251	-0.916506	0.774014
4-allylphenol sulfate	37181	209	100001868	NA	-1.93829	-2.19968	-0.142759	0.00696619	0.0166389	-0.974293	-1.42476	-1.84075	-0.0886669	-2.13819	-1.83129	-2.09397	-1.8447	-1.28018	0.583076	-1.53562	-0.422304	0.481655	1.11499	-1.94809	-0.362785	-0.341671	-1.0427	-0.963541		-1.1264	-0.117147	-0.677674
4-ethylphenylsulfate	36099	209	100001756	-1.58675	-0.473304	-2.11232	-1.01381	-1.58709	-1.35372	NA	NA	-1.25096	-1.85532	-0.567704	-2.41011	0.838134	-0.554417	-0.539529	NA	NA	NA	-0.85508	-0.644944	-0.982849	0.508398	0.412722	-1.12041	-1.0593		-1.11284	-0.827624	-0.314649
glutarylcarnitine (C5-DC)	44664	400	100001593	NA	0.0870245	-0.0982801	-0.884677	NA	0.203989	NA	-1.52873	-1.3661	NA	-1.23844	-3.57396	-0.997966	-0.750255	-1.44015	NA	NA	-1.7406	-3.35587	0.876628	1.49412	0.507944	0.51639	0.80204	1.1447		-1.11068	-0.328376	0.742769
imidazole lactate	15716	400	100000263	-1.71851	-0.886792	-1.06659	0.858355	-1.05172	-0.587772	-0.902744	-1.46512	-1.01811	-1.59145	-2.07128	-1.63968	-0.00714842	-1.89303	-0.928608	-1.69676	-0.73558	-1.08664	-3.27174	3.29158	2.29496	2.19367	2.06082	2.2301	1.97768		-1.08273	0.771597	2.11557
trans-urocanate	607	400	537	0.220506	-0.0478082	-0.620317	-0.388196	-2.56663	-2.21439	-1.9284	-0.53922	-0.215991	-2.04735	-2.03052	-0.92654	0.0466594	-0.581969	-1.71464	-1.02122	-1.11713	-1.66312	-0.339392	-0.52753	-0.24036	0.298291	0.261408	-2.033	-2.91763		-1.07535	-0.369094	-1.09773
p-cresol sulfate	36103	209	100001315	0.327797	0.6204	1.41924	1.3107	-4.11054	2.42865	-6.0226	-5.74627	-4.91825	-5.5495	1.85682	-0.860049	0.237312	-0.307141	1.57909	-0.771593	0.323429	-0.893619	-2.20352	0.49665	-2.912	-0.280524	-0.299635	-2.84893	-2.85522		-1.05979	-1.53962	-1.57108
1-stearoyl-2-adrenoyl-GPC (18:0/22:4)*	55061	402	100009146	-1.55601	-0.906264	-0.491976	0.104421	-0.00799888	-2.94565	0.7975	-1.27884	-1.66808	-1.96258	-0.360946	-0.406266	-2.22364	-3.41285	-0.836247	0.407821	-0.67545	-1.61572	-0.622874	1.67761	-3.46687	2.38451	2.68693	1.39014	1.23336		-1.05771	-0.804046	1.92374
glycerophosphoglycerol	48857	305	100001619	NA	NA	NA	-1.08325	-1.1376	NA	-1.4154	NA	-1.14266	NA	-0.987809	NA	NA	NA	-0.531966	NA	NA	-1.02251	-1.32035	NA	NA	NA	NA	NA	NA		-1.04588	-1.32035	#DIV/0!
2-stearoyl-GPC (18:0)*	35255	209	100001555	-3.2127	0.23087	-1.1344	0.198269	0.621186	-2.63395	1.2424	-2.16584	-0.234096	-3.21593	0.0781503	-1.09758	-0.069855	-2.45875	-0.584175	-2.30166	0.159508	-2.05616	-0.220275	-1.58681	-4.24971	1.37115	0.978542	1.53718	-0.825532		-1.03526	-2.01893	0.765335
glycerophosphorylcholine (GPC)	15990	400	100000269	-1.78497	-0.310315	0.0630645	-0.743602	-0.478804	-1.2431	0.151222	-1.24259	-1.44011	-1.06453	-0.471082	-1.27666	-1.44464	-1.92444	-0.950354	-1.16093	-1.6562	-1.5342	0.302195	0.518643	-0.949242	3.81294	3.72381	2.24887	2.30936		-1.02846	-0.0428012	3.02375
palmitoyl ethanolamide	38165	402	1489	-1.51473	0.582598	0.44038	-2.34729	0.276764	-2.77362	2.45803	-0.789468	0.482946	-2.8646	NA	1.34996	-4.13981	-1.43042	0.0888589	NA	-3.05244	-2.90856	2.12169	4.2075	-0.930722	1.45182	1.19617	-0.342573	-2.52508		-1.00884	1.79949	-0.0549135
1,2-dipalmitoyl-GPC (16:0/16:0)	19130	402	100000657	-2.0502	0.568765	0.544766	-0.740891	0.830408	-3.14783	2.45072	-1.37798	-0.152224	-2.65898	-0.483425	-2.61607	-1.99889	-0.57901	-0.355363	-1.7527	-0.437927	-4.1224	0.799812	1.66068	0.535086	-0.200253	-0.379653	0.323127	-0.359673		-1.0044	0.998525	-0.154113
cytidine	514	209	827	-1.38882	-1.52214	-1.42883	NA	NA	-1.18366	-0.597912	0.420109	-0.81899	-1.34835	-1.26531	-0.478457	NA	0.327117	-1.46793	-1.4788	NA	-1.77306	-0.460599	-0.545096	-0.0939423	0.287936	0.476601	NA	NA		-1.00036	-0.366546	0.382268
2-palmitoyl-GPC (16:0)*	35253	209	100001562	-0.935101	-1.4157	1.8376	-2.67292	-1.18519	-0.251191	-1.70015	0.486061	-2.95396	-0.257016	-1.20669	0.100614	-3.03032	0.124082	-2.3684	0.291668	-2.31751	-0.449422	-3.77928	2.01113	-1.43053	-0.613637	2.09165	-1.10126	2.07804		-0.994642	-1.06623	0.613697
1-stearoyl-GPI (18:0)	19324	209	100000656	-1.44075	-0.677271	-0.781214	-0.828233	-1.3783	-0.588207	-0.450886	-1.70423	-1.6368	-1.09955	-0.419604	-1.20512	-1.43096	-1.05385	-0.356585	-0.918246	-1.13344	-0.722447	1.04656	1.20639	-0.116687	0.386294	0.530491	1.24597	1.48887		-0.990316	0.712087	0.912906
N-behenoyl-sphingadienine (d18:2/22:0)*	57372	402	100015624	-1.73557	-1.36291	-0.931271	-0.108437	0.0070897	-1.1818	1.90277	-0.474526	-0.434852	-1.81061	-1.86372	-1.15682	-0.546162	-1.75001	-1.586	-0.991903	-1.38524	-2.21689	-1.4766	1.71152	-1.45503	-1.01678	-1.08554	-0.0947675	-0.454872		-0.979271	-0.406703	-0.662991
beta-citrylglutamate	54923	209	100003271	-2.21706	-1.34043	-1.45354	-0.837216	-0.616529	-0.129975	0.308099	-1.11456	-0.702841	-0.87187	-1.23135	-1.70924	-0.707404	-1.30543	-0.750939	-1.07666	-1.35876	-0.424508	-0.881549	-0.160002	-0.112091	-0.790778	-0.630857	-1.60194	-1.76133		-0.974457	-0.384547	-1.19623
sphingomyelin (d18:2/23:0, d18:1/23:1, d17:1/24:1)*	52435	402	100008956	-2.35429	0.590157	0.668709	-0.301983	-0.488165	-2.83447	0.16263	-2.56209	-1.58658	-1.64039	-0.496341	-0.500004	-1.21716	0.887283	0.00107962	-1.57451	-0.9017	-3.31502	-1.81182	0.723971	-2.60779	-1.06813	-0.626755	-0.139684	-0.624674		-0.970159	-1.23188	-0.61481
hypotaurine	590	400	358	-2.57568	-0.270366	0.118274	-1.07179	-1.01435	-1.98847	-0.199096	-0.053561	NA	NA	NA	-0.0321445	-3.01083	-0.965775	-1.70073	0.345747	-1.02564	NA	NA	-0.11345	NA	1.81232	1.96454	-1.59576	-1.93663		-0.960314	-0.11345	0.061117
sphinganine-1-phosphate	52605	402	100001876	-1.57576	0.585146	0.517746	0.27774	-0.0442584	-0.535284	-0.213506	-1.08647	-0.999199	-2.00228	-1.58488	-0.865116	-0.854742	-1.39574	-1.07686	-1.34961	-2.09486	-2.94027	-0.0590317	1.12904	0.132817	-1.6832	-1.79332	-1.83749	-2.29401		-0.957678	0.400941	-1.90201
sphingomyelin (d18:1/21:0, d17:1/22:0, d16:1/23:0)*	52495	402	100009025	-3.20824	0.455925	0.969901	-0.706465	-0.901581	-1.16592	-0.195051	-3.38677	-1.14707	-1.86267	-0.0648184	-0.313195	-0.61106	1.25102	-0.270253	-0.665307	-1.55089	-3.84258	-3.25091	-0.662342	-2.43977	-1.85045	-1.43007	-0.714955	-0.953507		-0.956391	-2.11767	-1.23725
creatinine	513	400	275	-1.6234	1.51376	0.739251	0.525726	-0.741472	-1.4326	-1.70965	-1.43097	-0.900578	-1.88369	-1.38801	-1.28325	-0.870608	-1.52143	-0.925846	-1.79201	-0.861394	-1.41596	-0.943737	2.94678	0.311684	2.59537	2.32723	1.98744	1.94336		-0.944563	0.771575	2.21335
3-methylhistidine	15677	209	100000042	NA	-0.994748	-1.12945	1.83734	-0.440719	-0.946899	-0.893087	-1.10672	-1.15259	-1.54485	-1.4126	-1.39714	-1.11223	-1.27229	-1.06687	-1.27167	-1.06607	-1.05523	0.522326	1.90831	-1.03529	0.549066	0.484734	0.801409	0.768506		-0.942695	0.465116	0.650929
1-myristoyl-2-arachidonoyl-GPC (14:0/20:4)*	53195	402	100009139	-2.55711	0.00267401	0.134939	-2.79063	-0.962829	-1.08209	-0.426544	-1.33459	-1.60151	-2.86623	0.159129	-0.722033	-1.22313	0.284312	0.0181828	0.132627	0.242337	-2.2645	-2.50094	-0.414399	-5.08443	1.1633	1.17297	1.13581	0.756631		-0.9365	-2.66659	1.05718
1-margaroyl-2-oleoyl-GPC (17:0/18:1)*	52499	402	100009036	-3.73087	-0.81526	0.348414	-2.06375	0.141825	-1.31395	0.175435	-2.75715	-2.77296	-1.01598	1.20041	-0.336627	-0.390171	0.529518	-0.327084	-1.07371	-0.0980492	-2.46811	-1.18761	1.36485	-1.5869	-0.224608	-0.00798198	-0.989329	-1.60482		-0.931558	-0.469885	-0.706685
phosphatidylcholine (15:0/18:1, 17:0/16:1, 16:0/17:1)*	53178	402	100009347	-3.23081	-0.316006	0.477969	-1.44655	-0.0178847	-1.07522	-0.456511	-2.99064	-2.7009	-0.354192	0.923195	-0.655786	-0.650871	0.267928	-0.379728	-1.17381	-0.0697329	-2.73394	-0.297647	1.84558	-0.143416	0.0486204	0.284931	-1.10547	-1.30495		-0.921305	0.468174	-0.519215
gentisate	18280	305	100000447	-1.96953	NA	NA	0.930371	-0.0538033	-1.19106	-1.81093	-0.761772	-2.87045	-1.2463	-1.95909	NA	-1.47717	-1.72055	0.341386	0.707029	-3.04226	2.41617	-0.341934	1.68805	-3.21039	0.061832	0.224971	-1.28025	-1.5555		-0.913863	-0.621426	-0.637235
1-dihomo-linolenoyl-GPC (20:3n3 or 6)*	33821	402	100001552	-1.92453	0.696955	0.542545	-1.65089	0.120116	-2.09638	-0.62226	-2.71895	-2.09724	-1.0184	0.895358	-0.342991	-0.733055	-1.16762	-0.478389	-0.625494	-1.3758	-1.75842	0.545571	0.691237	-3.31576	0.830706	0.977508	0.887058	0.686675		-0.908636	-0.692983	0.845487
malonate	15872	305	818	-1.34147	-0.321756	-1.49482	-0.855962	-1.05986	-1.25667	-0.381205	-1.13057	-0.768233	-1.55038	-1.29361	-2.25547	-0.700031	0.723825	-0.518003	-0.719502	-0.69028	-0.698287	-1.42538	-2.05092	-0.209625	-0.239909	-0.14387	-0.924848	-1.5269		-0.906237	-1.22864	-0.708883
tricosanoyl sphingomyelin (d18:1/23:0)*	52436	402	100008955	-3.10437	-0.42949	0.663075	-0.357077	-1.23429	-1.6812	-0.131903	-2.19456	-0.387953	-1.27919	-0.57286	-1.64138	-1.10956	0.206918	-0.0462149	-0.133814	-0.602115	-2.27209	-1.97061	0.22273	-3.3158	-0.483395	-0.534783	0.138751	-0.557838		-0.906005	-1.68789	-0.359317
4-methylcatechol sulfate	46146	209	100004111	1.66944	-0.124309	1.08902	0.284757	-4.32599	1.65564	NA	-5.53989	-4.70119	-3.04739	0.778562	-3.14504	0.526328	1.19223	1.78601	-1.35748	-1.27574	0.0794414	-1.63319	0.400152	-4.25369	0.387238	0.318115	1.0618	1.03564		-0.850329	-1.82891	0.700699
4-vinylphenol sulfate	36098	209	100001755	-1.19255	-1.1335	-0.894876	1.48709	0.906027	-2.03056	NA	-1.11634	-1.46734	0.778673	-1.18132	-1.72136	-1.28954	-1.43822	0.761095	-0.201599	-3.02539	-1.66522	-0.536673	0.510823	-2.45714	1.09885	1.00719	-0.478706	-0.55741		-0.848526	-0.827663	0.26748
homoarginine	22137	400	100000961	-3.19849	0.538958	0.210758	0.410255	1.36502	-1.10687	-0.725782	-1.17291	-1.39822	0.714675	-1.67281	-0.536838	-2.08844	-0.0286472	-2.17153	-1.72088	-1.15037	-1.14079	2.23126	0.463895	-1.12222	-0.365076	-0.698944	0.880252	1.1226		-0.826272	0.524314	0.234709
isoleucylglycine	40008	209	100003169	-1.23938	-0.0805862	-2.06386	-0.46637	0.164849	-0.600268	0.473728	-1.70154	0.374668	-1.14767	-2.33925	NA	-0.305176	-3.04065	0.819778	-0.694899	-1.83922	-0.347557	-0.481014	NA	-1.93021	-3.77906	NA	NA	NA		-0.825494	-1.20561	-3.77906
beta-alanine	55	400	244	-1.8938	-0.634392	-0.0115678	2.31076	0.421724	-1.28169	-2.1943	-1.77381	-0.801857	-1.21484	-1.83988	-0.326914	-0.241857	-1.44555	-1.22556	-1.02846	-1.30938	-0.319583	0.185785	-0.898348	-1.93825	-2.71251	-0.322596	-0.678633	-1.59921		-0.822832	-0.883604	-1.32824
1-myristoyl-2-docosahexaenoyl-GPC (14:0/22:6)*	53196	402	100009140	-3.02268	1.08892	2.55436	-4.10518	-1.04348	-1.65903	-1.20184	-1.35175	-1.79118	-3.03594	-0.093501	0.618112	-0.213891	1.01325	0.027552	-0.620166	0.0525707	-1.7861	-1.5694	2.21416	-2.78952	-0.93859	-0.44191	0.243755	-0.214595		-0.809443	-0.714916	-0.337835
succinylcarnitine (C4-DC)	37058	400	100001948	-2.61783	-0.253282	-0.538364	0.302783	-0.233342	-1.4847	NA	0.0521714	-0.801009	-4.79904	-0.919612	1.01849	-0.0109744	2.43115	-0.33982	-2.28981	-2.56584	-0.667485	2.03093	1.72626	-2.95234	0.844686	0.481732	-1.24303	-2.12536		-0.806853	0.268281	-0.510493
catechol sulfate	35320	209	100001605	-2.14337	-3.42013	-2.33174	-0.0615418	-2.40251	-2.62592	-5.1631	0.774258	-3.3722	-0.741049	0.348674	-0.989912	2.01503	1.17756	1.10179	1.20681	-0.406226	2.85964	1.62246	0.262262	-2.74687	0.802941	0.734145	-1.24933	-1.24875		-0.787441	-0.28738	-0.240248
1-palmitoyl-2-stearoyl-GPC (16:0/18:0)	52616	402	100008921	-1.98517	-1.07843	0.314501	-1.8447	1.03369	-2.01546	3.05962	-0.387085	-0.83883	-2.39238	-0.0583016	-1.31288	-1.42922	-0.447692	-1.03747	-1.34459	-0.304062	-2.09247	-1.41106	0.704335	-1.33335	0.261377	0.458905	0.29986	-0.165546		-0.786718	-0.680026	0.213649
lactosyl-N-behenoyl-sphingosine (d18:1/22:0)*	57422	402	100015623	NA	-0.855262	-0.449311	-0.353205	0.142297	0.437159	0.880797	-2.39716	-1.06505	-1.05867	-1.17742	-0.98572	-1.53245	-0.75404	NA	-0.434143	-2.10595	NA	-0.86052	0.422849	2.74374	0.00947004	0.21126	-0.195458	-0.442139		-0.780542	0.76869	-0.104217
serotonin	2342	400	504	NA	NA	NA	NA	NA	NA	-0.188908	-1.16378	NA	NA	NA	NA	NA	-0.922564	NA	NA	NA	NA	NA	NA	NA	1.50434	1.4606	NA	NA		-0.758417	#DIV/0!	1.48247
adenine	554	400	880	-0.780904	-0.523015	-0.825235	0.090999	-0.302554	-1.13546	-0.397893	-1.57647	-1.81898	-0.982218	-0.518753	-0.875346	-0.201845	-0.488145	-0.104493	-0.805597	-1.37895	-0.898606	0.263309	0.107867	0.800333	12.0393	12.049	-0.379081	0.073405		-0.751303	0.390503	5.94564
sphingosine	17747	402	297	-0.297065	-1.31101	-0.476097	-1.10772	-0.87015	-0.57739	0.154454	-0.404864	-0.283588	-2.1563	-1.11331	-0.747895	NA	-0.671372	-0.640851	NA	NA	NA	-0.358765	-0.872402	-0.0258848	NA	-1.84657	-0.877947	-0.824001		-0.750226	-0.419017	-1.18284
hippurate	15753	209	100000014	-1.89291	-0.192932	0.808902	1.23416	-1.14919	-0.966036	-1.38376	-2.69373	-2.70524	-2.13852	-1.61565	-1.92447	-1.5014	-0.181983	-1.08923	0.445782	-0.380906	3.8426	1.97434	0.54027	-2.62279	0.339326	0.292902	-0.301573	-0.29359		-0.74914	-0.0360593	0.00926615
sphinganine	17769	402	313	-0.394878	-0.370295	-0.934563	-0.778602	NA	-0.876607	-0.335166	-0.391761	-0.459598	NA	-0.789886	-0.893659	NA	-0.610631	-1.18342	-1.09417	-1.23435	NA	-0.108321	0.0521951	0.112837	-0.0396715	0.243954	0.0820659	-0.204875		-0.739113	0.0189039	0.0203685
1-stearoyl-GPC (18:0)	33961	402	100001271	-1.88133	-0.0907694	0.694093	-0.945733	0.00682697	-1.48708	0.787369	-0.430303	-1.05536	-2.26439	-0.254593	0.643444	-1.01262	-1.67346	-1.25816	-0.537829	-1.70813	-0.800242	-0.610526	0.469082	-2.70358	1.29535	1.44439	1.67946	1.06056		-0.737126	-0.948341	1.36994
N-acetylphenylalanine	33950	209	100001256	-1.12472	-1.12331	-1.9552	1.27619	1.36365	0.824304	-1.46266	-1.82327	-0.186019	-1.27935	-2.70889	-2.90097	-1.20309	-0.472363	-0.770477	1.27039	-1.01226	0.251519	-2.45825	0.33373	-2.08855	0.20151	0.482767	-0.625254	-1.02992		-0.724251	-1.40436	-0.242723
S-adenosylhomocysteine (SAH)	42382	209	197	-0.706919	-0.778401	0.102741	-0.196683	-1.15159	-0.943478	-0.400208	0.502462	-1.10646	-1.16204	NA	NA	-1.29631	-0.262571	NA	NA	NA	-2.01099	0.983538	0.431246	1.25493	8.79055	8.79893	0.998965	0.788289		-0.723881	0.889904	4.84418
succinate	1437	305	252	-0.661106	-0.424519	-0.640581	-0.413075	-1.00572	0.375718	-0.0299717	-1.43353	-0.738398	-1.52725	-1.30668	-0.540124	-0.28578	-0.122756	-1.0226	-0.966078	-0.915171	-1.31108	0.451483	1.77802	0.178581	1.47385	1.77054	0.306359	-0.170176		-0.720483	0.802696	0.845145
argininate*	57461	400	100002769	-1.76344	-1.0995	-0.0536876	0.341485	-1.06429	0.352649	NA	0.193561	-0.320376	-0.0423937	-0.979029	-2.50606	-0.273274	-2.12609	-0.10379	0.620743	-1.58325	-1.51996	-0.03629	4.01	-0.610857	-0.774558	-0.873854	0.415691	1.06126		-0.701571	1.12095	-0.042866
1-palmitoyl-GPI (16:0)	35305	209	100001655	NA	-0.330939	-0.594021	-0.903938	-1.06698	-1.53957	NA	NA	-0.666702	-0.657206	0.145588	-0.788961	NA	-1.44861	-0.0137441	-0.434548	NA	NA	1.62216	2.23518	-0.954593	0.729934	0.634353	1.65332	1.4509		-0.691636	0.967585	1.11713
1-palmitoyl-2-adrenoyl-GPC (16:0/22:4)*	52706	402	100009143	-1.78375	-0.142747	0.0299974	0.142023	0.215025	-1.87264	0.219261	-2.15863	-1.57061	-0.906598	1.18824	0.36211	-2.28136	-0.347507	-0.0668519	0.0239722	-0.405324	-2.94401	0.278951	1.11154	-3.41614	2.00592	2.13318	0.985088	0.563571		-0.6833	-0.675217	1.42194
sphingomyelin (d17:1/16:0, d18:1/15:0, d16:1/17:0)*	52433	402	100006314	-2.28092	0.766378	0.454784	-0.978888	0.518405	-1.22903	1.30688	-4.00736	-1.47981	-1.01905	0.617777	0.678414	-0.439147	1.18293	0.216104	-1.67805	-0.624677	-4.2955	-3.3407	-1.37823	-1.4726	-0.930062	-0.623646	-0.421529	-0.731226		-0.68282	-2.06384	-0.676615
1-methylhistidine	30460	209	100001051	NA	0.676033	0.492088	2.0964	0.230457	-0.660632	NA	-1.59316	-2.1509	NA	NA	-1.80917	-1.68804	-0.808584	-1.07915	NA	-1.15381	-1.36221	0.0356595	3.01519	0.955216	1.03138	0.936243	1.68144	1.51076		-0.677745	1.33536	1.28996
trans-4-hydroxyproline	32306	400	1001	-2.53387	0.487958	-1.41415	0.229109	1.2324	0.0886635	0.563472	-0.262743	0.755205	-0.951953	-2.46894	-2.37224	-0.0395185	-1.77329	-0.264697	-1.05837	-2.17693	-0.168657	-0.601156	-1.91914	-1.77305	1.82423	1.86581	0.280301	0.269553		-0.673808	-1.43112	1.05997
2-aminophenol sulfate	43266	209	100004322	NA	-0.378181	-0.324539	0.278935	-1.18039	-0.38191	NA	-1.05776	-0.804589	-1.70537	-0.532727	-1.39707	-1.30748	-0.600618	2.93159	-1.46886	-1.35707	-1.26279	NA	1.91327	-1.58	0.998507	1.04918	-0.0513025	-0.0161227		-0.659302	0.166637	0.495066
10-undecenoate (11:1n1)	32497	209	100001197	0.749181	0.782546	0.152715	0.534203	0.539499	0.659473	0.38486	-3.12178	-2.63276	0.259276	-0.966998	-0.941873	-0.533464	-0.738199	0.670459	-2.34843	-1.69501	-3.58064	0.366663	-1.11581	1.22576	0.913572	0.86866	0.227316	0.342446		-0.657052	0.158871	0.587999
dehydroepiandrosterone sulfate (DHEA-S)	32425	209	100000792	0.653612	1.33884	1.51033	0.0475666	-1.66357	-1.71307	-1.79156	-1.0245	-0.882862	NA	-1.75293	-0.775441	0.142458	NA	-1.40007	-0.969984	-1.07782	-1.14825	-1.28568	0.0143909	-2.59182	1.30727	1.32303	0.421175	0.452852		-0.656703	-1.2877	0.876082
N-acetyl-isoputreanine*	62309	400	100020487	-1.49147	0.528738	0.324674	0.205794	-0.867818	-0.0562643	-0.345829	-0.352004	-0.190763	-0.410911	-1.33095	-3.19444	-0.695141	-0.26258	0.218692	-0.829282	-2.65854	-0.372419	0.687309	-0.774049	1.01793	0.878643	0.746734	-0.628585	-0.349279		-0.654472	0.310397	0.161878
2-methylbutyrylglycine	31928	400	100001155	-1.45102	NA	-0.0905103	-0.466892	NA	0.119263	0.104317	-1.02417	-1.75962	NA	0.143342	NA	-0.354317	-1.02252	-1.28507	NA	NA	-0.672802	NA	1.083	NA	0.166498	NA	NA	NA		-0.646667	1.083	0.166498
1-adrenoyl-GPE (22:4)*	57468	209	100015764	-2.46796	NA	NA	-0.368675	0.603297	NA	1.17891	NA	NA	-1.42973	-0.612166	NA	NA	NA	NA	-0.915551	-1.11038	NA	NA	-0.58831	NA	1.74119	1.81143	NA	0.51224		-0.640283	-0.58831	1.35495
sphingomyelin (d18:1/17:0, d17:1/18:0, d19:1/16:0)	52615	402	100008920	-1.93417	0.28239	0.95135	-1.35427	0.95314	-1.79653	2.00303	-3.54104	-2.01077	-0.259376	-0.13694	0.490779	-0.860832	0.531327	-0.127257	-1.58372	-0.488192	-2.59066	-4.30417	-0.772636	-4.1653	-1.05962	-0.744502	-0.477755	-0.844254		-0.63732	-3.0807	-0.781532
gamma-glutamylvaline	43829	400	100001126	0.0369655	-1.06279	-1.14655	-0.826488	-0.615731	-0.89308	-2.11776	-0.478887	-0.475813	-1.09935	-0.628442	-0.521419	-0.174543	-0.354195	-0.365635	-0.337557	-0.348139	-0.0495429	-0.627312	0.236492	-0.266254	2.52381	2.53907	-0.893236	-0.594093		-0.636608	-0.219025	0.893886
pipecolate	1444	400	1025	-0.367458	-0.860259	-1.49488	0.948508	1.05976	-0.649738	-1.16923	-1.28116	-0.256378	-0.123569	-0.5249	-1.15647	-0.976728	-0.342764	-1.41492	-1.18461	-0.843497	-0.782148	7.3078	3.8991	7.62239	1.80451	1.70067	2.77827	2.93384		-0.634469	6.27643	2.30432
1-stearoyl-2-dihomo-linolenoyl-GPI (18:0/20:3n3 or 6)*	54984	402	100009184	-3.07488	0.15104	0.477681	-2.03096	-0.389286	0.894612	-0.0524728	-2.93339	-1.0183	-1.22565	0.0723736	-0.495695	-0.838681	1.08338	-0.206142	-0.119203	0.223583	-1.93721	-1.2102	-0.81219	-1.11226	0.0887408	0.0980644	-0.38662	-0.615132		-0.6344	-1.04488	-0.203737
sphingomyelin (d18:2/18:1)*	57474	402	100015788	-1.00509	-0.305997	-1.37562	-1.191	0.838434	-1.12013	3.27712	-2.36134	-1.15505	0.376907	-2.01234	-1.7802	-0.174498	-1.53141	-0.895297	0.120124	0.163559	-1.27644	-4.87396	-1.9834	-4.51789	-1.43451	-1.26462	0.424611	-0.237424		-0.633794	-3.79175	-0.627988
1-palmitoyl-GPC (16:0)	33955	402	100001263	-2.01869	0.755894	1.51708	-0.483725	0.933414	-1.59567	0.623423	-0.425381	-0.656649	-1.68636	-0.121594	-1.09409	-1.08459	-1.42194	-0.373463	-1.09124	-0.946644	-2.14103	-0.935882	0.941743	-2.7809	2.70526	2.5065	2.07697	0.791403		-0.628403	-0.925012	2.02003
(14 or 15)-methylpalmitate (a17:0 or i17:0)	38768	209	100002945	-0.889905	-0.208559	-0.745438	-0.311741	0.745795	-0.96225	1.04892	-0.630184	-0.995202	-0.360341	-1.18358	-0.576909	-1.11542	-0.767514	-0.72515	-0.866352	-0.99011	-1.59203	-0.762471	-0.248914	0.12658	0.350167	0.274597	0.339022	0.432186	Hunter	-0.61811	-0.294935	0.348993
1-palmitoyl-2-linoleoyl-GPC (16:0/18:2)	42446	402	1537	-1.99751	0.238427	0.169576	-0.121282	0.917025	-1.04117	0.534687	0.0586648	0.90735	-0.724693	-1.52926	-2.2798	-1.67219	-0.965367	-0.726422	-0.890395	0.313632	-2.21495	-2.37752	-0.704175	-2.93738	0.10915	0.071133	0.139473	-0.97021		-0.612426	-2.00636	-0.162613
nicotinamide	594	400	432	-1.90526	-0.0490092	-0.858371	-2.42921	-0.465604	0.44993	0.290706	0.541086	-0.475956	-0.717693	-0.517758	-0.647527	-1.25542	0.858765	-1.39021	-0.893808	-1.40317	-0.103328	-0.380038	-0.270668	-0.203011	-0.639612	-0.673211	-0.685377	-0.604203		-0.609547	-0.284572	-0.650601
2-aminoheptanoate	43761	400	100004542	-0.917769	-0.852546	-1.27516	-0.642878	0.546731	-1.12718	-0.843251	2.64942	0.182276	-0.19641	-1.45733	-1.32896	-0.95537	-1.93174	-1.36013	0.134828	NA	-0.959457	0.596433	-0.173312	-1.35985	0.0331273	-0.0798096	0.591343	0.531615		-0.607937	-0.312244	0.269069
1-docosapentaenoyl-GPC (22:5n3)*	37231	402	100002063	-1.01379	1.16834	1.31306	-1.48278	-0.0289995	-2.44302	0.705513	-3.82473	-3.25949	-1.06599	1.79678	-0.431302	-0.519603	-0.0647001	1.84481	-0.338267	-0.423944	-2.72155	0.107078	NA	-2.75496	0.951991	1.05209	1.38293	1.35012		-0.599425	-1.32394	1.18428
sphingomyelin (d18:1/19:0, d19:1/18:0)*	57475	402	100015787	-1.70232	0.169692	0.774791	-1.17032	0.837145	-1.61708	1.50837	-3.42702	-1.36294	-0.6393	0.487354	-0.171546	-0.707089	1.09027	0.124424	-1.01758	-0.67404	-3.28869	-3.44453	-0.118047	-4.30281	-1.36247	-0.905408	-0.315721	-0.486434		-0.599216	-2.6218	-0.767507
1-linoleoyl-2-arachidonoyl-GPC (18:2/20:4n6)*	52710	402	100009131	-2.19105	-0.382812	-0.373778	-1.70659	-0.974581	-2.19404	-0.596419	0.0050887	-0.945473	-1.92767	0.675665	-0.555937	0.369307	0.551393	0.415415	0.0521874	0.01156	-1.00618	-2.09226	-1.08167	-3.17073	0.685896	0.643849	1.11947	0.624555		-0.598551	-2.11488	0.768441
sphingomyelin (d17:2/16:0, d18:2/15:0)*	57483	402	100015793	-1.9468	0.0955839	0.974109	-0.674705	0.678241	-2.50684	1.8662	-2.42081	NA	-1.02963	-0.389046	0.571531	-0.551428	0.701567	-0.49668	-1.22286	-0.52598	-3.08043	-2.98001	0.677781	-2.06543	-0.71271	-0.584001	0.292299	0.168614		-0.585762	-1.45589	-0.208949
stearamide (18:0)	37487	402	100002105	-0.702536	-0.39506	-0.645518	-0.888406	-0.679166	-0.507722	-0.69319	-0.437444	-0.614066	-0.579185	-0.639322	-0.454873	-0.652679	-0.546638	-0.558344	-0.528003	-0.373183	-0.495002	-0.822458	-0.551108	-0.426976	-0.381592	-0.430704	-0.618849	-0.584831		-0.577241	-0.600181	-0.503994
androstenediol (3beta,17beta) disulfate (1)	37202	209	100001992	0.614811	1.26344	1.62984	-0.303202	-0.667225	-1.10963	-0.877138	-1.08695	-0.67067	-2.45872	-1.22402	-0.082101	0.0948327	NA	-1.28348	-1.39369	-1.25786	-0.946638	-0.261393	-0.138808	-1.88934	2.70347	2.70267	1.26317	1.29424		-0.574024	-0.763179	1.99089
pregnenediol sulfate (C21H34O5S)*	32619	209	100002067	0.143516	0.811745	1.25247	-0.0272302	-0.570324	-0.231761	-0.489512	-0.409122	0.0468536	-1.38593	-1.59194	-1.17374	-0.748044	-3.7054	-1.08104	-0.756627	-0.00638818	-0.385854	0.696428	-0.148828	-0.586217	0.0310597	-0.0634056	-1.26199	-1.18236		-0.572685	-0.0128725	-0.619174
sphingomyelin (d18:2/24:2)*	57479	402	100015789	1.57662	2.13983	1.98446	0.073615	1.14004	-6.23192	1.94917	-1.79833	-0.892037	-1.49568	-2.83969	1.50489	-2.74582	-1.77126	-0.465776	-1.06471	-0.444393	-0.847805	-2.26739	1.39357	-6.84593	0.127883	0.384625	2.73345	2.52149		-0.568266	-2.57325	1.44186
1-myristoyl-2-palmitoyl-GPC (14:0/16:0)	19258	402	100000672	-2.50391	0.116353	0.781575	-1.28531	0.627913	0.227097	1.0878	-0.545622	-0.194176	-1.90922	0.883155	-0.845995	-2.42092	-0.25851	-0.987882	-0.299483	-0.214055	-2.46605	-0.414133	1.50807	-0.859956	0.460027	0.604339	-0.152632	-0.515694		-0.567069	0.077993	0.09901
1-margaroyl-2-linoleoyl-GPC (17:0/18:2)*	52500	402	100009037	-3.56578	-0.07067	1.33521	-0.684231	0.28443	-1.24399	0.924358	-2.46266	-2.3264	-0.907508	0.519193	0.642051	-0.185356	1.02707	-0.544506	-0.812459	0.271606	-2.40358	-2.23802	-0.0604507	-2.51304	-1.99969	-1.62234	-0.522248	-1.81184		-0.566846	-1.60384	-1.48903
sphingomyelin (d18:1/20:1, d18:2/20:0)*	48491	402	100006292	0.828809	0.285473	-0.0982755	0.111248	0.991689	-3.07322	1.95557	-1.3331	-0.494418	-0.475172	-1.42211	-0.682561	-1.20438	-0.727817	-0.491614	-2.14228	-0.457473	-1.72139	-2.0435	0.605034	-5.80609	-1.67276	-1.79194	1.19579	0.59538		-0.563945	-2.41485	-0.418384
1-docosahexaenoyl-GPE (22:6)*	44633	402	100002060	-1.253	1.69074	3.07844	-3.10468	1.14562	-3.60072	1.49314	0.204692	-0.737298	-1.9868	-0.893474	-0.636291	0.431641	-1.59265	-0.890956	-2.10958	-1.03625	-0.285925	-0.543518	2.40677	-1.50458	-0.0477432	0.110067	1.25561	0.973701		-0.560186	0.119558	0.57291
1-linoleoyl-2-docosahexaenoyl-GPC (18:2/22:6)*	53199	402	100009132	-2.48147	0.486191	2.27115	-2.52244	-0.197684	-2.92105	0.594048	0.50038	-0.544467	-2.31846	-0.781849	0.144827	0.454703	-0.324371	-0.368382	-0.529091	-0.603504	-0.928287	-0.118097	2.66081	-1.2311	0.696136	0.844702	0.703777	0.34024		-0.559431	0.437205	0.646214
oleamide	32458	402	1504	-0.471405	-0.499661	-0.572861	-0.770654	-0.753337	-0.666379	-0.637039	0.427987	-0.64168	-0.630517	-0.742772	-0.698925	-0.741255	-0.473209	-0.77034	-0.484412	-0.389016	-0.519884	-0.742008	-0.791187	-0.407098	-0.505987	-0.594189	-0.626608	-0.569768		-0.55752	-0.646764	-0.574138
1-myristoyl-GPC (14:0)	45453	402	100001383	-2.61114	0.26563	1.14011	-1.28676	0.135271	0.152173	-0.0171645	-1.05044	-0.815432	-2.06594	0.437941	-0.146691	-1.27394	0.256572	-0.544932	0.0317401	-0.465985	-2.1509	-1.46518	1.02383	-1.86817	0.0724149	0.250133	0.112215	-0.0920402		-0.556106	-0.769842	0.0856809
3-phosphoglycerate	1414	400	132	-0.430583	-0.670489	-0.276417	-0.551876	-0.191789	-0.85184	0.510502	0.760672	-0.697884	-0.99629	-0.826084	0.116097	-0.914023	1.16942	-1.31688	-1.45286	-1.28999	-2.08727	0.56843	-0.899927	0.577827	NA	NA	NA	NA		-0.555421	0.0821099	#DIV/0!
1-nonadecanoyl-GPC (19:0)	47087	402	100005353	-2.19968	0.0322919	1.32546	-0.21091	-0.506421	-0.788958	0.563108	-1.76353	-1.73082	-1.21368	0.487189	1.01759	-0.258633	-0.411272	-0.319436	-0.725706	-1.53256	-1.72326	0.0790147	0.67523	-0.647137	-0.0319233	0.041572	0.293214	0.058347		-0.553291	0.0357027	0.0903024
1-stearoyl-2-adrenoyl-GPE (18:0/22:4)*	57339	402	100015594	-0.549045	-1.37705	-1.13717	-0.234843	0.257214	-0.821318	1.05476	-0.832866	-0.9778	-0.728702	-0.368521	-0.663132	-1.30437	-0.659393	-0.581343	-0.153565	-0.130055	-0.712023	-1.21338	0.221265	NA	1.3615	1.65256	0.440912	0.170801		-0.551068	-0.496059	0.906443
alanine	1126	400	811	-1.8489	-0.0449827	-0.0866048	0.587139	0.961816	-1.64548	-0.573779	-0.435183	-0.631211	-1.9226	-1.22827	-1.16621	2.37727	0.454867	-2.19403	-1.09886	-0.4605	-0.9182	-2.8037	-0.195983	-0.247416	0.064474	-0.0765677	-1.60541	-1.2879		-0.54854	-1.08237	-0.726349
bilirubin (Z,Z)	43807	402	1090	-1.48791	-0.139062	-0.838311	1.82176	-0.884065	-0.575049	-0.189072	-1.65199	-0.396935	-1.25666	-0.249736	-0.844888	0.406707	-0.529082	-0.506173	-0.35154	-0.79547	-1.38344	-0.0287187	0.477479	1.02981	-0.44023	-0.503654	-1.11201	-1.55379		-0.547273	0.492857	-0.902421
gamma-glutamylhistidine	18245	400	1235	-1.93796	-0.00233853	-0.468641	0.100099	-0.346415	-0.245561	-1.00871	-1.07952	-0.0197049	-0.690914	-1.01053	-0.407857	-0.210086	-1.38017	-0.249878	-0.00134314	-0.125852	-0.626269	-0.745553	0.645345	0.20032	5.39621	5.32785	0.135852	-0.959779		-0.539537	0.0333707	2.47503
1-arachidonoyl-GPE (20:4n6)*	35186	402	100001571	-1.9797	-0.268992	-0.470975	-0.93253	1.29421	-2.11722	1.99678	-0.219596	-0.905762	-0.788778	0.427846	-2.66027	-0.528027	-1.57618	-0.815742	-0.134626	-0.149493	0.161983	-3.226	-1.18162	-5.13529	1.2328	1.3934	0.564314	0.180912		-0.53706	-3.18097	0.842856
glycosyl ceramide (d18:1/20:0, d16:1/22:0)*	57595	402	100015882	-2.22563	0.723882	0.805559	-0.881172	1.35511	-0.522238	2.91208	-2.40037	-0.386188	-0.896004	-0.879678	-0.547531	-0.0969385	-0.697243	-0.993861	-0.909556	-0.655891	-3.29627	-1.02344	0.152685	0.455756	0.395868	0.727826	-0.827461	-0.933254		-0.532886	-0.138333	-0.159255
N-acetyl-2-aminooctanoate*	62059	209	100020204	-1.6149	0.91154	-0.347118	2.06151	-0.550183	0.420334	1.35869	-0.782988	0.0349743	-3.06194	-2.11522	-1.83174	-1.77433	-0.518569	0.841142	-0.0738596	-2.23139	-0.27893	0.354017	0.581015	-2.6155	-1.71797	-1.43453	1.00119	0.918679		-0.530721	-0.560156	-0.308158
N6-carboxymethyllysine	36713	400	100001768	-1.52966	-1.31829	NA	NA	NA	2.34336	-3.16027	-1.37835	0.578921	NA	1.4297	NA	0.635437	-0.177437	-0.368643	0.509666	NA	-3.92272	0.560735	NA	1.61635	NA	NA	NA	NA		-0.529859	1.08854	#DIV/0!
glycerate	1572	305	1052	-1.37706	-0.277073	-0.472241	-0.461856	-1.22667	-0.000868284	-0.608437	-1.69859	-0.98066	-0.385936	-0.105905	-0.829818	-0.0901465	-0.718289	0.381625	-0.163372	-0.835389	0.316377	0.674006	-0.970432	-0.209345	-2.5052	-2.35034	-0.446782	-0.387037		-0.529684	-0.16859	-1.42234
5-(galactosylhydroxy)-L-lysine	43582	400	100002462	-3.691	0.787195	-0.623019	1.23505	1.1812	-0.38738	0.687506	-1.37178	1.88547	-2.36897	-2.4088	-2.51583	-0.465057	-1.9776	0.649158	0.649899	-0.808701	0.037418	-0.675377	-0.28066	-0.775447	-0.620135	-1.40137	-0.753766	-2.83358		-0.52807	-0.577161	-1.40221
sphingomyelin (d18:2/23:1)*	57482	402	100015791	-0.434622	1.61582	1.69728	-0.830126	0.977643	-3.70979	1.72684	-3.77254	-1.91131	-0.958241	-0.0395445	1.08034	-1.16606	0.812614	0.191512	-1.86957	0.0071272	-2.91403	-2.16585	0.816005	-4.12705	-0.886052	-0.495992	0.762956	0.535821		-0.527593	-1.82563	-0.0208166
methylmalonate (MMA)	1496	305	418	-1.91645	-0.352503	-0.725397	-0.277172	2.43402	-0.320735	1.28792	-1.63546	-0.250804	0.692432	-1.43391	-2.19569	-0.988181	0.601327	-0.72507	-0.79071	-1.74037	-1.06436	0.854603	0.479975	-0.370268	6.96152	7.11739	0.700234	0.633987		-0.522284	0.321437	3.85328
carotene diol (3)	57637	402	100015968	NA	NA	NA	0.387342	-0.426907	NA	-1.36764	NA	NA	-0.66692	NA	NA	NA	NA	NA	NA	NA	NA	NA	-1.0661	-1.18535	1.36799	1.32742	0.869248	0.412549		-0.518532	-1.12573	0.994302
1-arachidoyl-2-arachidonoyl-GPC (20:0/20:4)*	55062	402	100009126	-2.2765	-1.56218	-1.06163	-0.739353	0.0312805	-0.0250805	1.24929	-0.423834	-0.778364	-0.646852	0.0503596	-1.24736	0.274843	0.0507585	-0.729831	0.184187	-0.750646	-0.910081	-0.582434	-0.927153	-0.409399	0.175628	0.0455205	0.0379535	-0.369962		-0.517277	-0.639662	-0.0277149
sphingomyelin (d17:1/14:0, d16:1/15:0)*	62152	402	100020276	-2.70876	0.656914	1.34011	-1.71075	0.147086	-0.381694	1.12266	-2.60765	-1.31421	-1.69469	0.809799	0.892418	-0.592189	1.50521	-0.166343	-0.492803	-0.701039	-3.33274	NA	0.130448	-2.29148	-1.56479	-1.24036	-0.830905	-1.06463		-0.512704	-1.08052	-1.17517
5alpha-pregnan-3beta,20alpha-diol disulfate	37198	209	100001988	-2.17866	0.464387	1.37464	-0.309516	-0.510067	0.566863	0.144945	-0.525702	-0.256291	-1.77846	-1.03999	NA	-1.05512	-2.55199	-1.19308	-0.26261	0.602631	-0.109264	0.229282	0.599104	-2.05368	0.149115	0.178214	-0.243041	-0.198328		-0.506898	-0.408431	-0.0285099
arabitol/xylitol	48885	305	100006430	-1.62137	-0.0673661	-0.0143075	-1.12165	-1.06622	-0.0345279	-0.769081	-0.1162	-0.793957	-0.900312	-0.585474	0.849916	-1.59523	-1.01973	-0.271723	-1.03783	-1.51453	2.64527	0.339578	0.120806	-0.156086	1.65551	1.66345	-1.38267	-1.40371		-0.501907	0.101432	0.133144
N-acetylarginine	33953	400	100001266	-1.66036	1.32031	0.310387	1.085	0.683319	0.00358323	-0.816306	-0.971643	-1.05023	-1.48107	-1.54842	-0.308646	-2.00822	-0.975544	-1.42879	1.43032	-1.48239	-0.0201761	-1.68429	2.21868	-3.45792	8.60764	8.63031	1.18103	1.33635		-0.495493	-0.974507	4.93883
uridine	606	209	535	-1.30069	-0.6304	0.0824866	1.05862	0.230669	-0.697492	-0.245438	-0.308817	0.128246	-1.28075	-1.71779	-0.452434	-1.10504	-1.30387	0.0306162	-0.188001	-0.145727	-1.0471	1.09116	1.16931	0.322006	0.591066	0.27882	0.429279	0.352599		-0.494051	0.860825	0.412941
gamma-tocopherol/beta-tocopherol	52473	402	100008998	-1.51936	-1.40424	-1.67341	0.773131	-0.0194549	-0.720052	0.57307	-0.306286	1.58242	-0.00481045	-0.011093	-1.86069	0.11724	-1.97365	-0.87219	-0.752166	-0.360179	-0.453226	-1.3434	-0.891016	-1.1455	0.912587	0.123049	2.15506	1.37481		-0.493608	-1.12664	1.14138
indolelactate	18349	400	100000463	-1.98021	-0.289442	-0.952265	-0.926557	3.21901	0.106127	1.76174	-1.02336	-1.34877	-2.11006	-1.47993	-1.09288	-0.329644	-0.489575	-1.31841	1.52677	-1.59964	-0.454141	-0.12461	1.2099	-0.0910047	0.846169	1.38811	-1.08691	-0.346186		-0.487847	0.331429	0.200296
adrenate (22:4n6)	32980	209	100001193	0.291955	0.0112241	-1.81902	-0.306713	0.202945	-0.695418	1.48876	-0.130918	-0.230868	-0.305308	-1.27222	-1.40065	-1.69599	-1.60522	-0.0243758	-0.734754	0.138651	-0.652366	-0.0645557	0.381915	0.371716	1.1746	1.66179	2.26922	1.76727		-0.485572	0.229692	1.71822
deoxycarnitine	36747	400	100001662	0.376056	-0.708088	-0.995746	1.34101	0.342469	1.03437	-0.3489	-0.687261	0.186576	-1.18533	-0.266155	-1.73708	-0.838795	-0.692516	-1.48121	-0.525578	-0.842697	-1.68704	0.46288	1.86792	-0.0139623	0.419241	0.303135	0.0772668	0.378643		-0.484217	0.772279	0.294572
1-palmitoyl-2-palmitoleoyl-GPC (16:0/16:1)*	52470	402	100008984	-2.00994	0.130608	0.690582	-1.33233	0.166428	-0.323973	0.0282721	-1.7999	-1.11569	-0.298673	1.13064	-0.531728	-1.25806	0.101621	-0.22826	-0.287581	0.45378	-2.13761	-0.123908	2.39615	-1.61978	2.90299	2.90898	0.224126	-0.186642		-0.47899	0.217489	1.46236
docosapentaenoate (n6 DPA; 22:5n6)	37478	209	100001580	0.13067	0.362261	-0.0403399	-0.581256	0.0101717	-0.689962	0.99121	-0.753968	-1.35133	-0.440142	-1.74834	-0.102714	-1.25322	-1.89879	-0.209441	-0.260497	0.0687835	-0.844238	0.0822477	3.2996	1.93097	1.41918	1.29292	1.88114	1.81639		-0.478396	1.77094	1.60241
sphingomyelin (d18:2/16:0, d18:1/16:1)*	42459	402	100004329	-0.877137	-0.0580017	-0.609349	-0.473115	1.26732	-1.86781	3.15145	0.439631	-0.0587823	-0.461616	-1.5664	-1.02078	-1.33065	-1.75495	-0.833097	-0.569332	-0.166494	-1.79045	-2.33741	0.741876	-3.60172	0.765619	0.792762	1.77136	1.03338		-0.476642	-1.73242	1.09078
linoleoylcholine*	57463	402	100015760	-0.709622	0.506718	-0.32548	-0.364167	-0.863048	-0.633288	-0.907167	NA	-0.926365	-0.0914017	1.12282	-1.36246	-0.803766	NA	0.393536	-0.338476	-1.42521	-0.771787	1.74362	0.91476	-0.555706	-1.12924	-0.743083	1.17511	1.32972		-0.468698	0.700893	0.158126
sphingosine 1-phosphate	34445	402	100000626	-0.450578	0.568785	0.702765	0.36372	0.689364	-0.00327623	1.24279	-0.172897	-0.301302	-1.19502	-0.876653	-0.301658	-0.990519	-0.906961	-1.06641	-1.65389	-1.74022	-2.2903	-0.948758	-0.293516	-0.595105	-1.60176	-1.57149	-1.76363	-2.23211		-0.465681	-0.612459	-1.79225
pyridoxal	1651	400	491	-0.888789	-0.951262	-0.621616	-0.808564	-0.869232	-0.219402	-1.32091	-0.859925	-0.494298	-0.706133	-0.0235579	-0.686434	0.719967	-0.673436	0.00864853	0.363083	0.17255	-0.349439	-1.30237	-0.312683	0.639391	-0.838157	-0.849183	-0.830056	-0.672414		-0.456042	-0.32522	-0.797452
leucylglycine	40045	400	100003185	NA	NA	-0.589327	-1.03835	NA	0.0669985	-0.401277	-0.558847	-0.499273	-0.659126	-0.515308	-1.04611	-0.611552	0.0130488	0.0151437	-0.330077	NA	-0.201847	-0.591753	NA	-0.382169	0.383569	0.400461	-0.0401665	-0.121372		-0.453993	-0.486961	0.155623
sphingomyelin (d18:1/22:1, d18:2/22:0, d16:1/24:1)*	48493	402	100006295	-1.99997	1.10932	0.535516	-0.123821	0.433412	-1.31812	1.49603	-1.73038	-0.607851	-1.52	-0.289395	-0.745149	-0.295499	1.22974	0.306695	-0.298545	-0.563145	-3.58947	-2.90246	-0.584023	-3.34283	-1.08596	-0.989646	0.475754	-0.180063		-0.442814	-2.27644	-0.444978
linoleamide (18:2n6)	32455	402	1492	-0.543871	-0.459697	-0.419435	-0.628661	-0.522398	-0.51886	-0.589752	0.505499	-0.50386	-0.43398	-0.493174	-0.560643	-0.537626	-0.405334	-0.628551	-0.434262	-0.334568	-0.40506	-0.612243	-0.613225	-0.353405	-0.41769	-0.491721	-0.573099	-0.546655		-0.43968	-0.526291	-0.507291
1-margaroyl-2-arachidonoyl-GPC (17:0/20:4)*	53193	402	100009124	-0.983912	-0.387308	-0.275293	-1.26558	0.122236	-2.85094	1.92995	-0.587053	-1.9211	-1.56159	-0.224873	0.281655	0.313543	-0.0533107	0.384879	-0.439929	0.376924	-0.770743	-3.04336	-1.09696	-4.90456	-2.0291	-1.32723	0.402222	0.00995781		-0.439581	-3.01496	-0.736039
1-dihomo-linolenoyl-GPE (20:3n3 or 6)*	44630	402	100005371	-2.16291	0.60332	-0.0994632	-0.941181	1.36701	-0.828422	0.833846	-2.433	NA	-1.09368	1.27223	-0.924043	-0.082113	-0.723629	-0.68687	-0.0178253	-0.874609	-0.593546	-0.501136	-0.293415	-3.3381	0.281433	0.647179	0.253135	-0.154466		-0.434405	-1.37755	0.25682
aspartate	443	400	234	-0.582406	-1.04295	-0.442681	0.0306551	0.811978	-0.578881	0.316348	0.167588	-0.613485	-0.682304	-0.148905	-0.148023	-1.52087	-0.469315	-0.725249	-1.30976	-0.252511	-0.625542	0.337293	-1.26816	0.581646	1.55465	1.71001	0.271987	0.343013		-0.43424	-0.116407	0.969916
1,2-dilinoleoyl-GPC (18:2/18:2)	52603	402	100008903	-2.22213	-0.689815	-0.472539	-0.0142388	-0.759566	-0.118019	-0.765879	-0.239896	0.0584677	0.137031	-1.10814	-0.767018	-0.456243	-0.233436	-0.916404	0.54897	0.491746	-0.241752	-2.3183	-0.604149	-1.15172	-1.02249	-0.723391	-0.285966	-0.753459		-0.431603	-1.35806	-0.696326
leucylleucine	36756	400	100001710	NA	NA	-0.400201	NA	-0.594941	NA	NA	NA	NA	NA	NA	-0.311554	NA	-0.0632547	-0.579061	-0.600171	NA	NA	-0.63138	NA	NA	1.01344	1.05248	-0.608619	-0.0525646		-0.424864	-0.63138	0.351183
4-guanidinobutanoate	15681	400	100000096	-1.73674	-2.08621	-3.39258	2.36263	-0.095393	0.290413	-0.857662	-0.525115	-0.68021	1.09442	-0.813882	-1.79834	-0.764151	-0.639294	-0.183818	2.0603	0.1864	-0.0349887	2.74091	1.48803	-0.737781	1.65073	1.57018	2.04297	2.25845		-0.423012	1.16372	1.88058
1-palmitoleoyl-GPC (16:1)*	33230	402	100001511	-1.87156	0.859031	1.58496	-1.16152	0.196702	-1.42528	-0.224057	-2.36832	-1.87943	-0.620785	1.03978	0.0449969	0.278803	-0.408829	0.0526638	-0.358858	-0.0150933	-1.30232	-1.0759	1.91743	-3.50394	0.937029	1.07693	0.693108	0.363954		-0.421062	-0.887469	0.767754
sphingomyelin (d18:1/18:1, d18:2/18:0)	37529	402	100002106	0.638647	-0.298417	-0.173287	-1.57235	1.37663	-1.88388	2.55508	-0.932376	-0.284873	-0.0469768	-1.30357	-0.273456	-1.18821	-1.08955	-0.563656	-1.41786	-0.0735834	-0.929937	-3.13215	0.406746	-4.76982	0.55336	0.682393	1.20492	0.641901		-0.414534	-2.49841	0.770644
gluconate	587	305	338	-1.64615	0.110652	-0.212939	1.20178	-0.793148	0.0523125	-1.42781	-0.175683	0.827401	-2.07646	-0.674639	-4.5282	-0.518528	0.244639	1.32013	-0.588222	-0.0134022	1.45213	0.694584	1.7016	-0.859119	-1.49526	-1.77351	0.258297	-0.0339449		-0.413675	0.512353	-0.761105
1-palmitoyl-2-arachidonoyl-GPC (16:0/20:4n6)	52462	402	100008914	-0.994704	0.395243	-0.348645	-2.08122	1.18873	-2.83289	2.64967	1.31089	0.182541	-1.70915	-0.595811	-1.49621	-0.713015	-1.19644	0.435483	-0.38294	0.526715	-1.78084	-3.19389	-0.0724338	-7.18685	2.32214	1.94986	1.8794	1.23141		-0.413477	-3.48439	1.8457
sphingadienine	57426	402	100015643	NA	NA	NA	-0.635101	NA	NA	-0.189638	NA	NA	NA	NA	NA	NA	NA	NA	NA	NA	NA	-0.351183	NA	NA	NA	NA	NA	NA		-0.41237	-0.351183	#DIV/0!
palmitamide (16:0)	42095	402	100003915	-0.492219	-0.412798	-0.433049	-0.498655	-0.574422	-0.441941	-0.515458	0.228517	-0.388401	-0.447309	-0.534464	-0.443768	-0.460441	-0.341647	-0.573888	-0.344329	-0.312342	-0.363868	-0.597696	-0.490513	-0.431919	-0.242746	-0.293602	-0.464374	-0.405163		-0.40836	-0.506709	-0.351471
palmitoyl-linoleoyl-glycerol (16:0/18:2) [2]*	52634	402	100009055	-0.364189	-1.81373	-0.310664	-0.611961	1.04525	-1.11553	3.22242	1.06508	0.557793	-1.59065	-1.97521	-0.00928244	-1.30783	-1.52022	-1.02194	-0.531253	0.0840528	-1.13041	-1.19544	0.0280666	-3.00668	0.782129	0.94527	1.44393	0.938262		-0.407126	-1.39135	1.0274
tiglylcarnitine (C5:1-DC)	35428	400	100001597	-0.907525	0.720074	1.08401	1.42203	-2.39874	-0.206975	-3.28312	-0.81332	-1.16109	-2.05032	-0.0576776	-1.67881	0.337191	-0.119836	0.30348	0.142329	1.16587	0.223845	-2.5444	0.941998	1.49512	0.21854	-0.553932	-1.27469	-1.52763		-0.404366	-0.0357609	-0.784428
glycosyl-N-stearoyl-sphingosine (d18:1/18:0)	52234	402	100001882	-1.89951	0.654637	0.802946	-1.51092	1.51154	-1.43342	3.53299	-1.74045	-0.175604	-0.72406	0.113624	-0.130213	-1.30634	-0.57357	-0.406983	-1.41974	-0.358197	-2.18123	-1.55144	0.951289	-2.63297	2.05448	2.33805	0.379349	0.0297359		-0.402472	-1.07771	1.2004
methyl glucopyranoside (alpha + beta)	46144	209	100005864	NA	-1.02893	NA	-0.169844	0.800868	-1.2698	NA	-1.15578	-0.891762	0.84513	-0.816292	-1.15124	-0.753137	-0.771955	-1.29611	-0.00745783	-0.138466	1.7784	0.942623	1.06711	NA	0.359112	0.374353	0.0810189	0.124186		-0.401759	1.00487	0.234667
biliverdin	2137	402	250	-0.329533	0.0909926	-1.46471	1.82023	-0.939901	-0.708715	0.198488	-0.691729	-0.403785	-0.937484	-0.687718	-0.482878	0.0838692	0.410794	-0.611218	-0.363346	-0.528438	-1.62958	1.33026	0.422568	2.81045	0.508371	0.5405	-0.7144	-1.03199		-0.398593	1.52109	-0.174381
lignoceroyl sphingomyelin (d18:1/24:0)	57330	402	100006298	-3.02149	-0.892233	0.725102	0.177623	-0.711822	-0.107196	0.337872	-0.851863	0.0767113	-0.206554	-0.567318	-1.96479	-0.364507	0.349653	0.0207848	1.24479	-0.100801	-1.25094	-0.580809	1.37995	-1.17562	1.22562	1.6387	0.765439	0.553488		-0.394832	-0.125492	1.04581
gamma-glutamyl-epsilon-lysine	33934	400	100001262	-3.03194	-0.602106	-0.387332	-0.470216	-0.477143	-1.3382	-1.93158	0.3788	0.301688	-2.65311	-0.9777	2.25121	0.0880105	2.02017	-1.95335	2.05918	0.416985	-0.790867	-1.92045	0.325787	-0.71595	-5.49854	-5.76559	-1.7392	-2.73303		-0.394306	-0.770204	-3.93409
1-dihomo-linoleoyl-GPC (20:2)*	33871	402	100001553	-1.31949	0.613852	0.63121	-0.664418	0.0411245	-0.93529	0.119271	-2.08847	-1.29737	-0.637799	0.817021	-0.557463	0.121468	-0.492232	-0.513172	0.161043	-0.414471	-0.619958	1.43714	0.93343	-0.297836	1.11722	1.19232	0.620773	0.374942		-0.390841	0.690911	0.826314
gamma-glutamylphenylalanine	33422	400	100000491	-0.155761	-0.161661	-0.380965	0.374265	-0.622815	-1.27948	-2.20417	-0.250804	0.0975491	0.873554	-1.64402	-1.79919	-0.494751	0.393993	-0.111081	0.482864	-0.453968	0.318293	-2.00442	0.916523	0.71919	8.08368	8.23774	-2.29711	-2.26567		-0.389898	-0.122903	2.93966
indolepropionate	32405	209	100001083	-0.970013	-0.677263	0.126674	-0.0680126	NA	-0.103015	NA	NA	-2.47988	-2.11712	NA	-1.17741	-0.336167	NA	0.149608	0.61705	1.01132	1.03479	0.751579	0.791538	-0.659667	-0.3769	-0.32199	-0.910623	-0.895049		-0.383802	0.294483	-0.62614
glycolithocholate sulfate*	32620	209	100001657	0.255502	0.805664	1.53745	1.15922	-1.73627	-1.10808	-0.387209	-1.68737	-2.07518	0.00807353	1.11559	0.792808	0.70155	-2.74855	-1.94455	-1.32531	1.46003	-1.68333	-2.94007	-0.243673	-3.28112	0.116209	0.109732	-0.204382	-0.130177		-0.381108	-2.15496	-0.0271547
S-1-pyrroline-5-carboxylate	42370	400	35	-0.564317	-0.571847	-0.71801	-0.476408	-0.4464	-0.0755231	-0.501337	-1.73867	-0.941758	0.304426	0.621722	-0.761479	0.723305	-1.45825	0.538567	-0.0108416	-0.345453	-0.368056	-0.633461	0.404853	-0.26786	-0.978735	-0.814711	-1.5136	-0.864097		-0.37724	-0.165489	-1.04279
stearoylcarnitine (C18)	34409	402	100001391	-1.30276	-0.614361	0.185629	0.435063	1.10743	0.113416	2.19937	-0.408145	0.108172	-0.434173	-1.55434	-0.94028	-1.54624	-0.554435	-1.43745	-0.00480876	-1.39727	-0.660744	-1.23019	0.535664	-1.18793	0.60288	0.592629	-0.95118	-1.2607		-0.372552	-0.627486	-0.254093
stearoyl sphingomyelin (d18:1/18:0)	19503	402	1538	0.736389	0.575576	1.03916	-2.16183	1.56896	-2.12318	2.77366	-2.28016	0.296047	-0.674891	-0.400555	0.22542	-2.09036	0.056237	0.204262	-1.69933	-0.857518	-1.82901	-4.03364	-0.416562	-6.72645	-0.0638442	-0.220771	1.18441	0.676818		-0.368952	-3.72555	0.394154
1-stearoyl-2-dihomo-linolenoyl-GPC (18:0/20:3n3 or 6)*	52629	402	100009051	-0.645985	0.897735	1.28668	-1.37312	0.495987	-1.23617	0.22928	-2.24933	-1.78043	-1.96001	0.89809	2.29175	-1.08817	0.373162	-0.473488	0.101804	-0.432832	-1.90984	0.286374	1.19348	-3.53134	0.307651	0.715395	0.834665	0.703088		-0.365271	-0.683828	0.6402
myristoleate (14:1n5)	32418	209	100001198	0.797386	0.619403	-0.634254	-0.511124	0.0394256	-0.216292	0.606405	0.0973067	0.391486	-0.300637	-1.75052	0.301267	-1.80993	-1.50171	-0.835838	0.321617	-0.288255	-1.89945	0.166751	0.700556	1.71697	0.146896	0.1617	0.772641	0.76421		-0.365206	0.861426	0.461362
fructose	48195	305	878	-0.117617	0.250857	-0.118209	0.873071	-0.418094	-0.692514	-0.556441	-1.93082	-0.574113	-0.372975	-1.30434	-1.80832	1.3379	-0.603519	0.511671	0.495291	-0.0929671	-1.37854	-0.0781147	-0.5127	-1.42524	-0.749632	-0.837351	-0.600846	-0.45717		-0.361093	-0.672019	-0.66125
sphingomyelin (d18:2/21:0, d16:2/23:0)*	57480	402	100015790	-1.37282	0.464555	0.755288	-0.18276	0.638946	-2.13463	1.56278	-2.16081	-1.32585	-0.752923	0.591483	-0.0641523	-0.687922	1.33162	0.351835	-0.799631	0.020832	-2.41125	-2.00008	1.04008	-3.24418	-2.55283	-1.9719	0.129583	-0.212298		-0.343078	-1.40139	-1.15186
dodecadienoate (12:2)*	62276	209	100020478	1.03452	1.0868	-1.30616	1.04257	-0.111042	-0.0666406	0.715793	0.646966	0.284044	-0.697132	-2.68423	-0.368944	-1.17206	-1.99304	-0.99684	0.0913568	-0.610855	-0.888107	-1.24752	-0.423474	2.10149	0.240409	0.17837	0.790362	0.734484		-0.332945	0.1435	0.485906
choline phosphate	34396	400	267	-0.729934	-0.581579	-0.296467	0.0450576	-0.163759	0.0240891	0.597644	0.0407516	-0.195565	-1.26628	-0.0297349	-0.251189	-0.866924	-0.236717	-0.855609	-0.365521	-0.415003	-0.403286	-1.71564	-0.233122	-0.640631	-1.97584	-2.04127	-2.12317	-1.77417		-0.330557	-0.863132	-1.97861
leucylphenylalanine/isoleucylphenylalanine	52415	209	100008951	NA	-0.622399	-0.664503	NA	0.176519	-0.705187	NA	NA	NA	NA	NA	NA	NA	NA	0.220419	NA	-0.294282	-0.405931	NA	NA	NA	1.45536	1.43716	NA	NA		-0.327909	#DIV/0!	1.44626
cis-4-decenoylcarnitine (C10:1)	38178	402	100002259	0.275096	0.872123	-0.480906	1.91998	-0.624667	0.776242	0.0645174	0.0102978	0.432923	-1.38148	-3.3003	-1.12122	-0.214417	-2.26612	-1.26929	1.23106	-0.505662	-0.283394	-0.896164	0.624699	0.299313	0.126292	0.0965934	0.531968	0.121452		-0.325846	0.00928263	0.219076
N-carbamoylaspartate	1594	305	1108	-0.963858	1.11331	-0.493123	0.635076	-1.31152	-0.340537	1.8871	-0.668789	-0.313067	-1.35101	-0.388067	-0.723214	-0.321569	-2.30904	-0.270258	1.30741	NA	-0.940091	0.412033	0.330505	-0.343289	9.40932	9.13287	-3.41112	-3.05013		-0.320661	0.133083	3.02024
lignoceroylcarnitine (C24)*	57515	402	100015834	-2.16851	-1.29619	-1.17881	1.21065	0.239053	2.01917	0.878046	-0.00531811	0.592278	-0.617344	-2.47564	-1.93346	0.549326	-0.321221	-1.13199	1.24181	-0.64053	-0.714272	2.662	2.16709	3.97826	-0.993688	-0.699796	-1.0473	-1.38796		-0.319608	2.93579	-1.03218
3-phenylpropionate (hydrocinnamate)	15749	209	100000010	NA	-0.182974	NA	NA	NA	NA	-1.17683	-0.396837	NA	NA	NA	-0.403718	-0.196164	NA	NA	-0.534816	0.0758789	0.27669	-0.266143	0.777094	-0.287631	3.11572	3.05903	-0.0980022	-0.000136359		-0.317347	0.0744401	1.51915
alpha-hydroxyisovalerate	33937	209	100001300	0.122488	-0.760511	-0.90605	3.82215	0.285944	0.772938	0.885742	-0.0482097	-0.119042	0.454351	-1.71611	-1.82126	0.383127	-1.75841	-0.316781	-1.58471	-2.15938	-1.08977	7.2785	5.19895	6.7053	5.20249	5.25196	2.23426	2.24856		-0.308527	6.39425	3.73432
maltose	15586	305	913	-0.334222	-0.413824	0.440251	-0.355225	-1.80203	-0.0636216	-0.416491	-0.568418	-0.258627	-0.0232365	-0.022197	-0.370447	-0.843809	0.161029	0.347875	-0.814575	-0.121025	-0.0738922	-0.742515	-0.322838	-1.15848	0.0533192	0.0902916	NA	NA		-0.30736	-0.741279	0.0718054
10-heptadecenoate (17:1n7)	33971	209	100001278	0.414171	0.439965	-0.622478	-0.306714	0.286598	-0.729536	1.09032	-0.556215	-0.509113	-0.22924	-1.27102	0.105298	-1.02371	-0.873665	-0.399705	-0.2264	0.313813	-1.43447	-0.49835	0.193037	0.869081	0.960458	0.714751	1.1026	1.07758		-0.307339	0.187923	0.963848
gamma-glutamyltyrosine	2734	209	1102	-1.13936	NA	-0.333787	-0.567939	0.710713	-0.949488	NA	0.0800265	-1.01421	-2.43985	-0.333739	-0.816582	1.35848	0.543111	-1.29471	0.470503	0.186345	0.657324	NA	0.578154	0.558534	4.83964	4.9738	NA	-2.05268		-0.305198	0.568344	2.58692
ceramide (d18:2/24:1, d18:1/24:2)*	57443	402	100015744	0.420952	0.945325	0.676227	-0.803244	0.998689	-2.95055	2.56073	-1.26159	-0.260828	-1.20592	-0.599874	0.580816	-1.2549	0.18562	-0.0536251	-1.61131	-0.0842076	-1.72391	-1.03224	2.64375	-2.85092	-0.0325231	0.19919	0.613545	0.227724		-0.302311	-0.413137	0.251984
1-stearoyl-2-dihomo-linolenoyl-GPE (18:0/20:3n3 or 6)*	57336	402	100009215	-0.658361	-0.71197	0.134352	-1.45649	0.861749	0.373185	0.13549	-2.23661	-1.18301	-0.9592	0.513758	1.02839	-0.703508	0.422693	0.0113201	-0.266057	0.334295	-0.959554	-0.0800815	0.307918	NA	-0.372884	-0.357222	0.247622	-0.171388		-0.295529	0.113918	-0.163468
succinimide	41888	305	100003696	0.545048	-0.0293084	-0.258098	1.66242	-1.28276	-0.75071	-0.177672	-1.21596	-0.121785	-0.648978	-0.563278	-0.545267	-0.128177	0.17664	-0.0228237	-0.484868	-0.221902	-1.23106	1.2891	0.521049	1.16932	0.508374	1.03528	-0.299881	-1.21521		-0.294363	0.993154	0.00714261
hexadecadienoate (16:2n6)	57652	209	100009394	1.28484	0.51519	-1.06735	-0.334784	0.083377	-0.377684	1.17817	-0.421694	-0.46697	-0.852079	-1.70461	0.330402	-0.906566	-1.33283	-0.536541	0.248052	0.148422	-1.08129	-0.186747	-0.209783	0.865646	0.854028	0.446876	0.937889	1.49824		-0.294108	0.156372	0.934258
1-arachidonoyl-GPC (20:4n6)*	33228	402	100001551	-0.616401	0.638992	0.382971	-1.14287	0.517742	-2.45531	1.314	0.0104441	-0.592785	-0.531731	0.345075	-1.45767	0.141614	-1.76338	0.220634	0.109867	-0.443546	0.0359691	-1.18837	-0.0112054	-4.44985	1.58326	1.72094	1.77784	1.64004		-0.293688	-1.88314	1.68052
gamma-glutamylisoleucine*	34456	400	100001485	-0.473002	0.00690535	0.194649	-0.650799	-0.0624823	-0.562048	-0.609697	-0.351986	-0.522758	-0.182093	-0.587886	-0.699234	-0.123085	-0.453259	-0.175356	-0.10778	0.0490981	0.0324967	-0.941356	0.251935	-0.305672	-0.524161	-0.510153	-0.792748	-0.647217		-0.29324	-0.331698	-0.61857
palmitoylcholine	52944	402	100009233	-0.543683	0.752763	-0.0854239	-0.495426	-0.734041	NA	-0.771783	NA	-0.810968	-0.169296	1.37786	NA	-0.721276	NA	0.714887	-0.435092	-1.2344	-0.915662	1.93766	1.42068	-0.541818	-0.635562	-0.206156	1.44752	1.6221		-0.290824	0.938842	0.556973
gamma-glutamylmethionine	44872	400	100001313	-0.744739	-0.384654	-0.245141	-0.44166	-0.170783	-0.286763	-0.806892	-0.468922	-0.14647	0.883227	-0.514594	-0.198502	0.389112	-0.355796	-0.895413	-0.6061	-0.300554	0.109393	-0.757842	-0.00335829	-0.389645	3.27369	3.40455	-3.2222	-2.66759		-0.288069	-0.383615	0.197111
1-palmitoyl-2-oleoyl-GPC (16:0/18:1)	52461	402	1539	-2.92765	0.36906	0.193156	-1.56648	0.494358	0.0756763	0.186997	-0.498025	-0.238132	-0.0651024	1.49296	-1.96912	-0.625116	0.478132	0.945185	0.0275137	0.908086	-2.38327	0.152578	1.65343	-0.163394	2.75263	2.69664	-0.253727	-0.957074		-0.283432	0.547537	1.05962
ceramide (d18:1/20:0, d16:1/22:0, d20:1/18:0)*	57440	402	100015755	-0.864473	-0.257578	0.453556	-0.895893	0.365032	-0.419821	2.42898	-1.66288	0.306581	-0.922086	0.254932	0.0746453	-0.239785	0.6948	-0.053676	-0.744192	-1.04535	-2.49681	-2.45738	1.1351	-3.08431	-1.00178	-0.911944	-0.485015	-0.749027		-0.279112	-1.46886	-0.78694
1-stearoyl-2-docosapentaenoyl-GPC (18:0/22:5n3)*	52699	402	100009141	-1.13254	0.602048	1.75034	-0.706161	0.0515935	-1.00767	0.161159	-4.03801	-3.39313	-1.48632	1.59937	1.3223	-0.00212345	2.13879	1.83985	0.077133	0.352952	-3.11757	-0.441925	0.102587	-2.16026	0.264369	0.98763	0.319904	0.579238		-0.27711	-0.8332	0.537785
alpha-ketobutyrate	4968	305	796	-0.528041	0.986788	-1.05365	-1.77988	-0.161543	0.3751	0.622284	0.882467	-0.233905	0.426556	-2.07855	-1.82203	-0.0365887	NA	-0.0229087	0.650465	-0.103528	-0.813477	NA	-2.59793	0.324309	-1.5114	-0.914848	-1.61117	-1.60789		-0.275909	-1.13681	-1.41133
citrulline	2132	400	391	-1.34557	1.34197	0.418047	0.822365	-1.92823	-0.398076	-2.85396	-1.74536	-1.84489	-0.565627	0.680474	0.376788	-0.268996	1.20989	1.33974	0.696017	-0.437458	-0.439755	0.0211813	0.895715	0.590809	-1.42889	-1.55017	0.119729	0.436727		-0.274591	0.502568	-0.605652
hydroxyasparagine**	62060	400	100020205	-1.16746	1.60198	0.56858	0.476456	-0.099083	0.859832	-0.618162	0.0670356	-0.0774296	-0.8305	-1.03832	-1.6059	-0.54771	-0.766319	0.750057	-0.92699	-0.570507	-0.966155	0.0664551	3.01758	0.922543	-0.324618	0.136098	1.91068	1.86602		-0.271699	1.33552	0.897047
2-hydroxydecanoate	42489	209	100004089	-1.44879	-1.25626	-0.637497	0.768572	-0.485779	-0.545225	-0.652068	-0.472542	0.376013	2.0354	-0.943831	-1.30053	-0.649733	-1.08399	0.815118	-0.411374	0.566597	0.453163	-0.313644	-0.224422	0.602265	-0.9664	-0.966147	-0.899784	-0.877915		-0.270709	0.0213996	-0.927561
aconitate [cis or trans]	46173	209	100001359	-1.08728	0.0176419	-1.03768	0.975045	0.326767	2.30938	1.91896	-0.662551	0.465697	-0.0279264	-1.34551	-3.79523	0.610433	-3.49225	0.318369	-0.514019	0.532908	-0.370486	-1.14688	-0.77542	1.90479	-0.628022	-0.474312	-2.05671	-1.69918		-0.269874	-0.00583494	-1.21456
taurine	2125	209	512	-0.905755	-0.917898	-0.361907	-0.111652	-0.314022	-0.417021	0.89224	0.224822	-0.41362	-0.307648	-0.668811	0.114891	-0.321043	0.324378	-0.675445	-0.372435	0.163146	-0.7095	-0.834446	0.0246861	-0.475639	-1.04493	-0.856045	-0.660825	-0.642873		-0.265404	-0.428466	-0.801167
docosapentaenoate (n3 DPA; 22:5n3)	32504	209	100001181	0.727632	1.16657	0.267188	-1.0721	0.0736827	-1.08319	1.67497	-1.49418	-1.62886	-0.766405	-0.686232	0.255934	-1.09626	-0.396347	1.20227	-0.669431	1.06141	-2.30247	0.22671	-0.224799	1.48125	1.40346	1.14023	2.32805	2.21723		-0.264768	0.494386	1.77224
2-hydroxyglutarate	52294	400	100002070	NA	-0.742614	-1.1129	-1.46663	-0.15698	0.872908	1.33931	NA	NA	NA	0.151555	NA	-0.850205	NA	-0.407797	NA	NA	NA	0.073407	NA	-0.647504	4.24504	4.27459	0.474408	-0.279789		-0.263706	-0.287049	2.17856
1-stearoyl-GPE (18:0)	42398	402	100001461	-1.98002	0.220012	1.00368	-0.781292	0.350322	-1.06233	1.50189	-0.600563	-0.615307	-1.09366	0.0765432	0.643935	-1.04839	-0.203894	-0.0901316	-0.301294	-0.508152	-0.230282	-1.23544	0.710853	-2.11911	1.17001	1.31832	0.44299	0.0398316		-0.262163	-0.881234	0.742789
arginine	1638	400	231	-2.53112	-1.47144	-1.24019	-0.78604	0.287444	-0.629847	-0.0640141	-0.226089	-1.34474	1.86635	-0.371358	-0.203868	0.353454	-0.26323	-1.49702	0.759021	1.3401	1.30594	-0.162395	0.0951606	-0.0924079	0.0625475	-0.133421	0.201119	0.319788		-0.262036	-0.0532143	0.112508
benzoate	15778	209	100000008	0.539039	0.886809	2.25612	-1.63981	-1.22875	-1.10361	0.00447495	0.0520225	-1.14847	-1.57654	-2.94606	-0.299751	-0.484046	2.41667	-0.606177	-0.436398	0.802319	-0.19539	5.33779	-1.62172	-0.577766	16.9033	15.6247	12.0894	12.123		-0.26153	1.0461	14.1851
phenylpyruvate	566	209	241	-1.1527	-1.31761	-1.26259	0.288823	0.478322	-1.13913	-0.00982759	-0.751864	-0.0841743	0.326541	-0.695782	-0.327509	0.275568	0.622856	-0.638028	1.00478	-0.209919	-0.103579	-1.34319	-1.05367	0.0987653	-0.817975	-0.872595	-1.52923	-2.72071		-0.260879	-0.766033	-1.48513
3-carboxy-4-methyl-5-propyl-2-furanpropanoate (CMPF)	31787	209	100001178	NA	1.72148	2.25902	-0.564409	0.85857	-1.10244	-0.625033	-0.965958	-0.791143	-1.02379	-0.366923	1.36914	1.62305	-1.35212	-0.610395	-1.87976	-1.45752	-1.51731	NA	-0.387417	1.4709	1.04945	1.06317	0.625949	0.635086		-0.260325	0.541742	0.843413
1-docosahexaenoyl-GPC (22:6)*	33822	402	100001566	-1.13067	2.16804	3.31861	-2.62662	0.671978	-3.00082	0.799859	0.461193	-0.50471	-1.16243	-0.240708	-0.0377828	0.963176	-1.484	0.100362	-1.29962	-1.26375	-0.399108	1.02801	3.0383	-1.62107	0.0800715	0.197016	1.24391	1.1121		-0.259278	0.815082	0.658274
1-palmitoyl-2-eicosapentaenoyl-GPC (16:0/20:5)*	52463	402	100008989	-0.928688	1.51481	2.71841	-2.55363	-0.813578	-1.98882	-0.466784	-3.15876	-2.9838	-2.11168	2.49372	1.48066	1.04249	2.33491	2.16229	-1.16829	0.434974	-2.58312	-0.134525	0.123812	-1.44131	0.965238	0.694478	1.63655	1.23819		-0.25416	-0.484007	1.13361
cholate	22842	209	136	-0.955543	-2.09284	-1.69189	-1.26591	0.819835	0.222255	1.36035	-0.0831422	0.0249657	2.72253	-0.78233	-1.74196	-0.977821	0.801697	0.892259	-0.386352	-0.531788	-0.832046	-1.83789	-1.89995	NA	3.73119	3.82042	-1.29328	-1.32326		-0.249874	-1.86892	1.23377
gamma-glutamylglycine	33949	400	100001294	-0.727322	0.568564	0.246754	-0.163521	-0.227134	-0.414933	-0.630538	-0.156322	-0.432888	-0.211976	-0.743646	0.272437	-0.0038531	-0.66862	0.180672	-0.615239	0.0331903	-0.797681	-0.810862	0.595357	-0.168372	-0.930952	-0.830797	-0.701338	-0.676644		-0.249559	-0.127959	-0.784932
gamma-glutamyl-alpha-lysine	55015	400	100010901	-0.962057	0.392174	0.603544	-0.392937	0.615042	-0.56756	-0.606643	-0.559922	-0.394182	-0.515099	-0.479184	0.832042	0.0419678	-0.507736	-0.691294	-0.567536	-0.345751	-0.365132	-0.536064	0.516345	-0.594018	-2.79741	-2.76567	-0.727992	-0.607657		-0.248348	-0.204579	-1.72468
1-palmitoleoyl-2-linolenoyl-GPC (16:1/18:3)*	53180	402	100009345	-1.79778	0.968171	1.69939	-1.64469	-1.30481	-0.406831	-1.35055	-3.34224	-2.60795	-0.473727	1.37351	0.541001	0.588505	2.1949	0.720662	0.152201	1.00548	-0.728356	-0.368367	0.713559	-2.14123	0.0858304	0.253756	0.441123	-0.12627		-0.245173	-0.598678	0.16361
(16 or 17)-methylstearate (a19:0 or i19:0)	38296	209	100002356	-1.18738	-0.138711	-0.349691	-0.177385	1.2043	-0.241928	2.04019	-0.772177	-0.52873	0.411342	-0.928255	-0.273703	-1.09581	-0.472428	-0.064612	-0.985676	-0.0664082	-0.605181	0.115837	0.0164272	0.384636	0.920121	0.208014	0.946905	0.54492	QC	-0.235124	0.1723	0.65499
glycosyl ceramide (d18:2/24:1, d18:1/24:2)*	57453	402	100015745	-0.978434	1.34612	1.0766	-0.631764	1.52127	-2.71175	3.39971	-1.8075	-0.135081	-0.890603	-0.180087	0.534542	-0.841082	-0.670002	-0.348551	-1.04116	0.0808089	-1.89034	0.222115	0.870343	-0.795788	0.703316	1.03057	-0.133685	-0.188553		-0.231517	0.0988901	0.352913
laurylcarnitine (C12)	34534	402	100001392	-1.0261	0.0430089	-0.217873	1.07124	0.793133	1.81815	1.20572	0.921554	0.981097	-0.709094	-2.30185	-1.47911	-1.15711	-1.94741	-0.957386	0.852952	-0.91907	-1.12976	-1.22894	1.45227	0.736226	0.693324	0.804344	-0.13781	-0.619967		-0.230995	0.319851	0.184973
sphingomyelin (d18:1/20:0, d16:1/22:0)*	48490	402	100006290	-1.33322	0.505239	0.83848	-0.888374	0.58147	0.180637	1.3219	-2.64163	0.0577529	-0.442724	-0.000594477	-1.11821	0.476375	1.34794	0.629785	-0.0873727	-0.430974	-3.08903	-3.82738	-1.19563	-4.08214	-1.15778	-1.10102	-0.102442	-0.674933		-0.227364	-3.03505	-0.759043
2-arachidonoyl-GPE (20:4)*	32815	209	100001674	-1.47628	-0.37532	-0.357914	-0.514003	0.988697	-1.37513	1.88809	0.0470439	-0.630076	-0.230654	0.222085	-1.98597	-0.24323	-1.20328	-0.623562	0.392697	0.890703	0.524106	-2.43225	-0.827526	-4.33637	0.648455	0.669291	0.356334	0.42937		-0.225666	-2.53205	0.525862
sphingomyelin (d18:1/22:2, d18:2/22:1, d16:1/24:2)*	57477	402	100006296	1.17331	2.67961	2.42213	-1.21778	1.04829	-3.54196	1.61647	-3.06443	-0.598975	-1.16398	-0.58286	1.5761	-2.10292	0.700251	-0.280087	-0.324931	-0.247226	-2.14605	-3.81374	-0.0442421	-6.68359	-1.08791	-0.849305	1.62675	1.37492		-0.225279	-3.51386	0.266114
diacylglycerol (16:1/18:2 [2], 16:0/18:3 [1])*	54966	402	100010940	NA	-0.971971	1.37636	-2.37493	0.867884	-1.16978	2.63615	-0.52134	-1.32668	-0.566387	0.0752963	0.395551	-1.27249	0.515164	0.326032	-1.17701	0.197977	-0.834169	-0.766692	1.64374	-2.79642	0.77782	1.32288	1.19754	1.03908		-0.224962	-0.639791	1.08433
margaroylcarnitine (C17)*	57512	402	100004054	NA	-0.16179	0.373206	0.982737	1.4315	-0.729938	1.74454	-1.00379	-1.16446	0.163661	-0.977826	-0.539752	-0.192872	-0.625164	-0.952348	-0.890209	-1.04131	NA	-0.988025	0.581539	-0.0780815	0.392772	0.546437	-0.435244	-1.01485		-0.223989	-0.161523	-0.12772
carnitine	15500	400	100000007	0.236213	-0.0956027	-0.0588108	0.618473	-0.051903	0.70016	-0.920733	0.49707	-0.217684	-1.42846	0.358296	0.504386	-0.865394	-0.208911	-1.19867	0.531831	-0.8266	-1.4872	1.1296	0.343139	-2.01075	-1.13566	-1.70234	-0.643289	-0.35747		-0.217419	-0.179338	-0.95969
1-linoleoyl-GPC (18:2)	34419	402	100001395	-2.65005	0.339303	0.662845	0.465335	0.460499	-0.655631	0.0613229	-0.714038	-0.0260175	-0.0147318	-0.281779	-1.3674	0.829179	-0.729657	-0.366902	0.119363	-0.480015	0.440586	-1.12036	-0.983293	-1.82423	-0.0234871	0.00896056	-0.298773	-0.502887		-0.217099	-1.30929	-0.204047
bilirubin (E,E)*	32586	402	100001950	-0.889644	-0.073514	-0.650274	1.95755	-0.881782	0.0316524	0.329688	-2.0429	0.186653	-0.469167	-0.0984097	-1.00672	0.422751	-1.77316	0.0636874	0.858839	0.504653	-0.374871	0.53917	0.373531	2.54724	2.10545	1.99722	1.22952	1.0702		-0.216943	1.15331	1.6006
N6,N6,N6-trimethyllysine	1498	400	189	-1.23394	0.422914	0.534543	0.643825	1.308	-0.369823	-0.629651	0.48697	-0.352946	-1.3002	-1.32182	-0.708927	-1.0529	0.448798	0.147516	0.194832	-1.03215	-0.0299221	0.257766	2.83568	0.4638	0.575129	0.542129	0.850719	1.08228		-0.213605	1.18575	0.762565
1-palmitoyl-GPE (16:0)	35631	402	100001567	-3.02263	1.14516	2.37766	-0.618192	1.80089	-1.73246	1.97356	-0.0567357	-0.195631	-1.26343	0.342851	0.700032	-1.22275	-0.333508	0.258178	-1.12294	-1.30344	-1.5506	-0.300911	2.63625	-2.15078	1.1915	1.56396	0.388398	-0.0124692		-0.212444	0.0615186	0.782846
pregnenediol disulfate (C21H34O8S2)*	32562	209	100001993	-1.01428	-0.153685	1.07763	-1.03797	0.334852	1.87916	1.98576	0.166161	0.145557	-0.192785	0.167782	-1.97633	-0.623995	-3.35482	-0.664487	-1.45024	-0.0138127	1.05578	1.8452	-0.867687	-0.00218094	0.959855	0.97813	-1.3558	-1.38762		-0.203873	0.325112	-0.201357
thymol sulfate	36095	209	100001757	NA	NA	NA	1.38197	-0.399287	-0.566174	-0.892352	NA	NA	0.0748924	-0.779895	NA	NA	NA	NA	NA	NA	NA	0.481291	1.08211	0.266547	1.45158	1.4318	2.02856	2.03476		-0.196807	0.609983	1.73667
1-palmitoyl-2-linoleoyl-GPE (16:0/18:2)	42449	402	100001870	-1.28518	-1.19025	-0.0284658	0.596788	0.693127	0.418339	-0.197559	-0.0660813	0.616298	0.260411	-0.186631	-0.0921249	-0.862445	-0.361134	-0.656831	-0.165497	-0.218113	-0.810281	-0.0225199	1.04809	-1.47803	0.385396	0.514451	-0.776389	-1.167		-0.196424	-0.15082	-0.260886
O-sulfo-L-tyrosine	45413	209	100005384	-1.72817	0.19974	-0.82342	0.437062	0.287641	0.947636	-0.420295	0.613169	0.230991	0.464636	-1.33194	-2.13761	0.63628	1.27	-0.0204693	-1.74329	-0.620598	0.30128	0.182651	2.2533	2.28671	0.586717	0.357047	0.710732	0.60768		-0.190965	1.57422	0.565544
N6-acetyllysine	36752	305	100001734	-1.4194	-0.460312	-0.670568	-0.282047	0.393717	-0.325006	0.295192	-0.123319	-0.0075172	-0.808666	0.205166	-1.35525	0.853927	1.07927	-0.172022	-0.0921755	0.00646681	-0.490486	0.00957181	-0.0869933	0.0513362	5.70855	5.90379	-0.404228	-0.857267		-0.187391	-0.00869508	2.58771
isoleucylleucine/leucylisoleucine	52322	400	100008939	-0.812405	-0.137827	0.0250316	0.0321396	-0.140206	0.67686	-0.271308	-0.322533	-0.0759812	-0.25529	-0.378576	-0.569807	-0.767444	0.0587644	0.340027	-0.174567	-0.482391	-0.115578	-0.294354	-0.0305439	-0.509086	-0.678293	-0.502659	-1.4849	-0.93197		-0.187283	-0.277995	-0.899456
citrate	1564	209	1124	-0.638866	0.817922	-1.10831	0.287237	0.261464	0.904747	1.84875	0.519437	1.01969	-0.227676	-1.96357	-4.60977	0.851663	-1.50071	0.58113	-0.534313	0.398935	-0.276552	-1.2127	-1.54498	0.966785	-0.374035	-0.519955	-1.70047	-1.6345		-0.187155	-0.596967	-1.05724
palmitoyl-linoleoyl-glycerol (16:0/18:2) [1]*	52633	402	100009052	0.263019	-1.00442	-0.026056	-0.191412	0.88275	-1.02723	3.05898	-0.450154	0.743184	-1.1278	-0.601868	0.0583837	-1.3074	NA	-0.495551	-0.841979	-0.427619	-0.673415	-0.915608	-0.192162	-3.14125	1.08473	0.876893	1.44329	1.30253		-0.186388	-1.41634	1.17686
1-palmitoyl-2-arachidonoyl-GPE (16:0/20:4)*	52464	402	100008990	-0.862607	-0.718221	-0.399684	-1.26177	1.01236	-0.301278	0.904129	0.891693	0.712244	-0.00842625	0.123478	-0.222848	-0.836188	-0.704366	-0.00661422	-0.555803	0.113059	-1.12308	-0.829827	1.07059	-3.87853	1.83937	2.11065	0.649361	0.221533		-0.180218	-1.21259	1.20523
androstenediol (3beta,17beta) disulfate (2)	37203	209	100001994	-0.125501	1.36906	1.55835	0.121932	-0.623898	0.105478	-0.106149	-0.355366	-0.0884487	-1.47474	-0.536129	-0.715308	0.0518542	NA	-0.829431	-0.561532	-0.528103	-0.295953	0.816341	0.269598	0.508541	1.27636	1.23321	0.296986	0.323094		-0.178464	0.531493	0.782414
1-stearoyl-2-arachidonoyl-GPI (18:0/20:4)	52449	305	100000616	-1.03549	-0.28306	-0.467742	-1.74622	-0.555795	-1.00808	2.16499	0.55527	1.01945	-0.779433	-0.525426	-0.49645	-0.732211	-0.674032	-0.082894	0.13336	0.933348	0.454297	-1.99007	-0.420414	-2.19745	0.452239	0.320442	0.484813	0.987583		-0.173673	-1.53598	0.561269
arachidonate (20:4n6)	1110	209	229	0.788503	0.432683	-0.627528	-0.910901	0.155708	-1.03838	1.70017	0.73767	-0.167686	-0.783406	-1.42852	-0.408192	-1.15264	-1.40922	0.381914	0.0660408	0.892576	-0.30811	-0.44629	0.0691113	0.0898475	2.46664	2.28268	2.38834	2.36291		-0.171073	-0.095777	2.37514
phenol sulfate	32553	209	100001510	-2.18988	1.07955	0.506035	1.53329	0.341894	-2.14716	-1.68309	0.276244	1.34436	0.95445	-0.887073	-0.823113	0.849256	-2.25059	-1.06388	1.43588	-0.199301	-0.0906303	-0.0650819	2.07901	0.783328	-1.08835	-1.10755	1.23178	1.20074		-0.167431	0.93242	0.0591563
acisoga	43258	209	100004541	-0.430356	0.81976	1.39406	2.02517	-2.4235	-1.58257	-0.366019	-0.508554	0.272774	0.809893	-0.765086	NA	-1.61313	0.000808912	1.1428	0.166161	-1.62058	-0.159624	1.36006	0.0614958	-1.68595	-0.926945	-1.12446	0.142065	0.40021		-0.166941	-0.0881312	-0.377283
inosine 5'-monophosphate (IMP)	2133	400	362	NA	NA	NA	NA	NA	NA	0.376956	-0.483708	NA	NA	NA	NA	NA	-0.39047	NA	NA	NA	NA	NA	NA	NA	NA	NA	NA	NA		-0.165741	#DIV/0!	#DIV/0!
behenoyl dihydrosphingomyelin (d18:0/22:0)*	57331	402	100009026	-2.95736	-0.985333	0.647421	-1.47645	-0.0060897	0.73617	1.25141	-0.641232	0.28726	1.21571	0.535306	-2.7598	-0.854885	0.294791	0.338162	1.00307	1.51517	-1.09408	-1.64879	-0.153985	-3.69132	0.0183234	0.504875	0.337212	0.305935		-0.163931	-1.83136	0.291587
malate	1303	209	409	-0.397361	0.306187	0.750639	0.342174	1.33826	1.70552	0.624901	-1.00875	-0.39722	-1.20403	0.00898326	-1.3924	-0.226785	-2.12468	-0.108375	-0.688969	0.877374	-1.35539	-1.50373	1.11365	1.1168	0.640741	0.808815	-1.43508	-1.20481		-0.163885	0.242238	-0.297584
2-pyrrolidinone	31675	400	100001081	-2.25194	0.459153	-0.660833	0.859866	0.635932	0.291506	-0.169712	-0.811683	-0.813437	-0.631685	-0.211548	0.584856	1.2596	-0.603689	0.166031	-0.327431	-0.61267	-0.060389	2.23205	-0.901393	-0.135302	6.05405	5.61065	-0.992027	-1.80174		-0.161004	0.398452	2.21773
3-methyl catechol sulfate (1)	46165	209	100004112	NA	NA	NA	1.04962	0.171383	-0.207974	NA	NA	NA	NA	-0.425242	NA	-0.307287	NA	-0.711606	-0.49746	NA	-0.358317	-0.241219	0.59824	-0.318746	1.91853	1.89598	0.178246	0.0956134		-0.16086	0.0127585	1.02209
1-arachidonoyl-GPI (20:4)*	34214	209	100001654	0.13607	-0.355185	-0.701645	-1.00815	0.169138	0.182966	1.2704	-0.229485	0.0750905	1.90767	-0.928906	-2.68042	-1.15206	-1.47018	-0.383177	0.858988	0.86355	0.604019	-0.274523	-0.311612	-0.981448	0.973864	0.790601	1.74076	1.79254		-0.157851	-0.522528	1.32444
palmitoleate (16:1n7)	33447	209	452	1.21294	0.740517	-0.527169	-0.281444	0.116447	-0.605902	0.828596	0.0415622	0.448842	0.0612568	-1.44294	0.126293	-1.33112	-1.28615	-0.335356	0.289405	0.609136	-1.48979	0.535663	1.07092	0.73409	1.20772	1.13449	1.48064	1.47765		-0.156937	0.780224	1.32512
margarate (17:0)	1121	209	891	0.0684378	0.276767	-0.385143	-0.134498	0.704766	-0.433479	1.7396	-0.0373858	-0.672828	-0.248514	-1.12904	-0.0498617	-0.882414	-0.671389	-0.484128	-0.1971	0.433907	-0.618552	-0.447305	-0.045127	0.558995	0.55329	0.295183	0.842089	0.687068		-0.151159	0.0221878	0.594407
isovalerylglycine	35107	209	100001452	NA	NA	-0.0955589	1.04574	-1.43549	NA	NA	NA	-1.25801	-1.36288	0.532176	-0.280919	1.10794	0.251101	0.317184	NA	NA	-0.475695	NA	-1.45898	NA	9.15847	9.01942	NA	0.00490655		-0.150401	-1.45898	6.06093
N-stearoyl-sphingosine (d18:1/18:0)*	54979	402	1547	0.611292	0.0569449	0.757723	-1.98729	1.22313	-1.63368	2.30556	-1.06451	0.546	-0.453537	0.0668448	0.819113	-1.55957	0.179867	0.27858	-0.961891	-0.404261	-1.36849	-3.21893	1.45579	-5.39818	0.304014	0.456484	0.247565	0.0882511		-0.143787	-2.3871	0.274079
1-palmitoyl-2-docosahexaenoyl-GPE (16:0/22:6)*	52465	402	100008991	-0.360063	0.86216	2.44602	-2.57081	0.566016	-1.50224	-0.173289	0.444945	0.878769	-0.94432	-0.806946	1.09631	0.264422	-0.452287	0.0703442	-1.84944	-0.0149763	-0.514302	1.38987	3.47267	-0.731955	0.37103	0.409114	1.26234	0.928423		-0.142204	1.37686	0.742726
N-acetyltryptophan	33959	209	100001254	NA	0.0605423	-0.433078	0.168924	1.01876	1.39372	-0.403503	-0.947667	-0.451761	NA	NA	-0.465915	-0.0186793	NA	NA	0.274887	-0.901588	-1.12734	NA	0.345955	NA	0.686861	0.695221	NA	NA		-0.140977	0.345955	0.691041
androsterone sulfate	31591	209	100001073	0.939503	1.55802	1.63788	-0.127915	NA	NA	NA	-1.5041	-1.29621	NA	NA	NA	-0.260777	NA	NA	-0.999987	-1.2104	NA	-1.10313	0.539948	NA	0.646967	0.648394	0.115903	0.15066		-0.140444	-0.281592	0.390481
hydroquinone sulfate	35322	209	100001604	NA	-1.43483	-0.529349	0.418405	-0.13832	NA	NA	-1.13328	0.408715	0.184616	NA	NA	-0.0609148	NA	0.719059	0.0256467	NA	-0.00393902	NA	0.855015	NA	-0.0839026	0.0772181	-0.407786	-0.195165		-0.140382	0.855015	-0.152409
cystine	56	400	279	-0.188632	-0.0621666	-0.145642	-0.104577	-0.0895486	-0.0435092	-0.157292	-0.221015	-0.204746	-0.149325	-0.113582	0.00563392	-0.0939112	-0.338548	-0.290954	0.0157619	-0.0946359	-0.152663	-0.00290119	0.180066	0.141977	-0.252065	-0.197987	0.0101598	0.0571823		-0.134964	0.106381	-0.0956775
7-methylxanthine	34390	400	100001396	NA	NA	NA	0.755775	0.127494	NA	NA	NA	NA	-0.35048	NA	NA	-0.0676372	-0.381475	-0.631759	NA	-0.38802	NA	0.306244	NA	NA	0.344788	0.259071	0.333316	0.402461		-0.133729	0.306244	0.334909
gamma-glutamylleucine	18369	400	1268	-0.853471	-0.00956867	0.166457	-0.265507	0.166983	-0.382962	-0.508177	-0.440699	-0.359138	0.245093	-0.262391	-0.175832	0.184356	0.110439	-0.0897541	-0.423424	0.389249	0.112563	-1.56012	0.36474	-0.696586	4.15848	4.09672	-1.52445	-1.22615		-0.133099	-0.630654	1.37615
indole-3-carboxylate	38116	209	100002185	NA	-0.248484	NA	-0.358273	-1.19805	0.841711	-0.426863	0.189471	0.0357335	NA	0.98562	-0.21073	-0.429528	0.357884	-0.580266	-0.859423	0.0676525	-0.0418889	NA	NA	-0.108809	NA	NA	NA	NA		-0.125029	-0.108809	#DIV/0!
eicosanedioate (C20-DC)	39831	209	100002951	-1.17657	-0.58175	1.20626	0.67572	-1.37837	0.313731	-0.72669	0.327549	0.0676334	-0.397495	0.31267	-0.955719	-1.27783	0.74981	0.642293	0.146197	0.0894524	-0.0665966	2.75164	2.1376	4.88009	6.04553	5.95301	0.479001	0.248725		-0.112761	3.25644	3.18157
xanthurenate	15679	400	100000015	NA	-0.810387	-0.571633	0.345101	0.404792	0.216623	-1.90016	NA	-0.0112585	-0.346153	-1.65288	-0.293072	0.919236	-0.0143226	1.13915	0.169727	0.565632	0.305501	NA	0.243071	-1.04211	-0.0122449	-0.231584	-0.82645	NA		-0.0958816	-0.399521	-0.35676
5-dodecenoate (12:1n7)	33968	209	100001232	0.714126	0.699464	-0.776808	-0.0463186	0.219997	0.684672	0.748824	0.953628	1.14847	-0.253772	-1.6673	0.392954	-1.90766	-1.46039	-0.517679	1.25712	-0.303151	-1.5784	0.362561	0.565475	1.65582	0.0325964	0.0992567	0.800705	0.842529		-0.0940123	0.861285	0.443772
quinolinate	1899	305	182	-1.32589	0.187433	0.266498	0.130457	0.0690729	0.31698	0.153475	-0.555929	1.14641	-0.6346	-0.067802	-2.20488	-0.0972024	0.317975	-0.142273	-0.39875	0.843395	0.322921	-0.0461154	0.147021	1.12512	4.99938	4.94947	-0.640144	-0.149015		-0.0929283	0.408677	2.28992
behenoyl sphingomyelin (d18:1/22:0)*	48492	402	100006294	-1.37117	-0.80632	1.09019	-0.628238	-0.261597	1.19827	0.782073	-0.238218	-0.303459	0.120626	-0.698545	-0.869978	0.271603	1.04673	-0.601684	1.77042	-0.74717	-1.18914	-2.71882	0.61664	-2.08681	-0.245223	0.661459	0.145486	0.340036		-0.0797565	-1.39633	0.22544
orotate	1505	305	445	-0.390556	-0.139431	-0.160095	-0.269521	-0.668201	0.518008	1.29436	-1.33937	-0.650959	-0.717939	0.776101	0.681987	0.351822	0.158343	-0.297965	-0.453561	-0.165047	0.072976	0.0242468	1.23492	0.969613	8.49888	8.61236	-0.0688027	0.00733854		-0.0777248	0.742928	4.26245
1-methylnicotinamide	27665	400	55	-2.15987	-1.45277	-0.250576	0.576411	-1.55871	2.39975	1.09664	0.108959	0.133454	-0.359618	0.328439	-2.80122	0.687971	-0.171885	0.568035	-1.23414	0.14616	2.59257	-1.2612	1.73127	1.37946	0.911891	0.724573	-0.40468	-0.529689		-0.0750212	0.616513	0.175524
deoxycholate	1114	209	302	0.967575	2.01236	1.13304	1.10772	-0.534082	-1.65696	-0.545069	-0.901862	-0.4131	-1.01286	0.782681	0.807943	0.403771	-1.82765	-0.188436	-2.5184	1.11592	NA	-1.95147	0.11835	-2.97392	2.38148	2.21032	0.146224	-0.101676		-0.0745537	-1.60235	1.15909
2-hydroxyoctanoate	22036	209	100000743	-1.29501	-0.102612	1.19341	1.973	-0.98985	-0.0103422	2.86182	-0.00584558	-0.00754491	-0.761355	-1.10897	-1.92862	0.132648	0.0421016	0.970835	-0.220432	-1.2226	-0.811675	2.56225	1.62368	3.64934	-1.0656	-1.46676	-0.833114	-0.68253		-0.0717253	2.61176	-1.012
alpha-hydroxyisocaproate	22132	209	100000706	-0.316214	0.071485	0.815878	1.61141	1.35342	-1.3544	1.90646	-1.15644	-0.767254	-1.19574	0.265559	-0.995856	-0.830202	0.655045	-0.252829	-0.72157	-0.875174	0.579091	2.21912	1.80653	1.98657	6.99775	6.95634	0.310438	0.514222		-0.0670741	2.00408	3.69469
N-acetylleucine	1587	209	1082	-0.871184	-0.54547	-0.188977	-0.213031	1.53747	0.438214	-0.216073	-1.2335	-0.475085	NA	-1.22942	NA	0.743907	-0.374625	0.0807936	0.12753	0.57112	0.848822	NA	-0.012793	-2.22213	13.7318	13.6146	-1.18263	-0.274926		-0.0624689	-1.11746	6.4722
xylose	15581	305	826	-0.170312	0.0256852	-0.0337442	0.0792057	-0.0530847	-0.19521	-0.116347	-0.172654	-0.154429	-0.00563777	-0.21974	-0.437525	NA	0.0538722	0.12825	NA	-0.0858675	0.42359	-0.0361081	-0.0988045	-0.222952	-0.586452	NA	0.129282	0.0907847		-0.0583718	-0.119288	-0.122128
glycocholenate sulfate*	32599	209	100001989	-3.05819	-2.2173	-0.959924	0.629925	0.504597	2.79742	2.40933	0.581087	-0.807079	2.04689	0.483767	-4.0276	-0.582478	-0.267524	0.0600717	0.920761	-0.339942	0.83634	0.190943	-0.189649	-5.1926	-0.73573	-0.634385	0.295486	0.431555		-0.0549919	-1.73043	-0.160768
guaiacol sulfate	46111	209	100004208	-1.26701	-0.745658	-0.0292655	0.0243966	-1.35253	-1.92104	NA	0.821157	-2.7998	-1.38795	0.504274	-0.617499	2.13605	1.48229	0.971538	1.40277	-1.17391	3.04102	1.03727	0.778706	-2.44311	1.50944	1.43292	-1.15226	-1.29449		-0.0535987	-0.209044	0.123903
taurolithocholate 3-sulfate	36850	209	100001658	0.575453	0.719746	1.41932	1.42116	-1.04881	-1.06359	0.138157	-1.27566	-2.27046	-0.842084	0.696646	1.15314	1.07583	NA	NA	-2.43652	1.91849	-1.01346	-1.75487	0.0247729	-2.70918	-0.27362	-0.300925	-0.931522	-0.896953		-0.0520403	-1.47976	-0.600755
retinol (Vitamin A)	1806	402	498	-2.91073	0.864975	2.27437	-0.658496	-0.197424	-1.1979	-1.52058	-0.19726	-0.688548	-1.47033	1.04673	1.43498	0.314094	0.409405	1.29888	0.102814	-0.186848	0.346134	-0.745429	1.89355	-0.379897	0.419283	0.369617	-0.357551	-0.609349		-0.0519851	0.256076	-0.0444999
S-methylcysteine sulfoxide	43378	400	100002927	-1.44104	0.866929	0.456406	0.534896	0.585404	-0.30069	0.711851	-0.333659	-0.483026	0.0245946	-0.338534	0.245067	0.225918	0.0101376	0.00354723	-0.233947	-0.391387	-1.05945	0.292673	0.568121	-0.322984	1.20253	1.19573	1.21304	1.23656		-0.0509438	0.17927	1.21197
4-hydroxychlorothalonil	48441	209	100006082	-2.3805	0.865653	-3.30548	0.0714419	3.94325	2.06539	3.75	0.0806469	1.50384	2.58132	0.170696	-5.34773	0.754055	-2.71407	-1.72604	1.61349	-2.99807	0.191478	-2.63805	-0.702433	1.95509	-1.32159	-1.35468	-0.0615928	0.0178168		-0.0489232	-0.461796	-0.68001
10-nonadecenoate (19:1n9)	33972	209	100001277	0.610854	0.568141	-0.709394	-0.217701	0.887895	-0.318293	1.67327	-0.559802	-0.895012	0.526288	-0.611795	-0.0512468	-0.616565	-0.836276	0.375536	-0.294443	0.69346	-1.03026	0.298536	0.0603811	1.13968	0.502798	0.332574	0.754914	0.742333		-0.0447415	0.499532	0.583155
1-stearoyl-2-docosahexaenoyl-GPE (18:0/22:6)*	52466	402	100008992	0.286075	0.757318	3.0112	-3.17769	0.230774	-1.81849	0.874898	0.403922	0.269586	-1.68959	-1.1452	2.01342	0.604475	-0.326884	0.289084	-1.77116	-0.0126457	0.424649	1.04657	3.23518	-1.58214	-0.182226	-0.806551	1.51392	1.04172		-0.0431259	0.899867	0.391714
tryptophan	54	400	565	-1.64002	0.280061	-0.273015	0.360539	1.16681	0.397	-0.0255611	-0.435233	-0.306915	-0.168232	-0.96172	-0.786982	0.96038	0.057308	-0.141388	0.465242	0.194091	0.089598	-0.388639	0.988592	-0.337108	-0.624331	-0.757204	-1.55773	-1.63457		-0.0426685	0.0876152	-1.14346
pro-hydroxy-pro	35127	400	100001167	-0.787432	1.18396	-0.760413	-0.163272	0.714292	0.937025	1.06456	0.616572	1.09233	0.162766	-2.3437	-1.95812	-0.773288	-0.713775	0.917669	0.308071	-1.2733	1.14455	-0.0619	-3.25551	-1.4627	-4.14145	-4.36723	-4.0047	-3.72225		-0.0350835	-1.59337	-4.05891
myristate (14:0)	1365	209	519	0.219481	0.279919	-0.622351	0.0624236	0.599864	0.616029	1.88591	0.818836	0.688518	-0.461748	-1.10794	-0.291087	-1.34526	-0.754293	-0.56016	0.865234	-0.201094	-1.26007	0.0888868	0.276405	0.703707	0.311259	0.201717	0.518213	0.505246		-0.031544	0.356333	0.384109
glycosyl-N-palmitoyl-sphingosine (d18:1/16:0)	53013	402	100009272	-1.88549	0.229493	0.4892	0.19612	2.06013	-1.56146	3.49118	-0.763764	1.12659	0.077424	-0.120763	0.0459986	-0.402957	-1.22001	-0.136373	-0.393371	-0.0846073	-1.63508	0.210512	0.464015	-1.05618	0.904682	1.04663	0.201504	-0.351979		-0.0270963	-0.127217	0.450209
1-palmitoyl-2-oleoyl-GPE (16:0/18:1)	19263	402	1526	-0.887712	-1.71281	-0.933338	-0.289515	0.468563	0.45886	0.480297	0.659013	0.454268	0.341759	0.867192	-0.750495	0.0821397	0.699532	0.404524	-0.12504	-0.143301	-0.541765	0.322621	0.952388	-0.687949	1.37921	1.47572	-0.33529	-0.718088		-0.0259904	0.195687	0.450388
tyrosine	1299	400	815	-0.352012	-1.48129	-1.07491	-0.162838	0.618502	-0.286754	-0.962155	0.0403733	0.532105	-1.08747	0.0133879	-1.09586	1.89269	0.978522	-0.263245	0.0890001	0.974861	1.26862	-1.70204	0.242095	0.213401	-1.67098	-1.81123	-1.53842	-1.33893		-0.0199155	-0.415515	-1.58989
glycerol	15122	209	1254	1.16768	1.36953	-0.88245	0.168744	-0.478187	0.269538	-0.311603	-0.236099	0.659105	-0.651367	-0.649417	-0.840371	0.734216	-0.41553	-0.549191	0.978328	-0.802597	0.132914	0.435927	0.702094	1.50456	0.437704	0.551752	0.491295	0.62871		-0.0187087	0.880861	0.527365
2-aminobutyrate	42374	400	1128	-0.898197	0.877289	0.641143	0.367629	1.0504	-0.07814	-1.08403	0.252682	-0.0994145	0.80737	-1.44784	0.547655	1.26212	-1.71099	-1.13883	-0.146645	0.610922	-0.131	-0.395814	0.0599438	0.879138	-0.402886	-0.570869	-1.33693	-1.3825		-0.0176596	0.18109	-0.923296
gamma-glutamyltryptophan	33947	400	100001295	0.0179616	-0.536427	0.569377	-0.94429	0.981076	1.59648	-0.352245	0.475028	-1.61383	-0.00680194	-0.95526	NA	-1.36729	0.918923	-0.761689	0.0695986	1.12738	0.516878	-0.734147	0.17252	1.70825	NA	NA	NA	-1.17004		-0.0155959	0.382207	-1.17004
1-stearoyl-2-arachidonoyl-GPE (18:0/20:4)	52447	402	100008977	-0.493378	-0.925087	-0.390445	-1.41152	0.579153	-0.210934	1.7867	0.279547	0.0564051	-0.238698	-0.0292614	-0.184322	-0.556505	-0.269561	0.0281652	0.162147	1.14867	0.410017	-2.13913	-0.532822	-4.3385	0.846815	1.01061	0.43992	0.187962		-0.0143835	-2.33682	0.621328
arabonate/xylonate	48255	305	100006115	-1.17462	0.456454	-1.0282	-0.409758	-0.789007	1.00877	-0.804298	0.541051	0.646426	-0.487288	0.721662	-0.670829	-0.600244	1.07903	0.516636	0.0578772	-0.487293	1.49709	0.504474	0.501334	0.500478	-1.22234	-1.21851	0.00847345	0.00717162		0.00408111	0.502095	-0.606301
erythronate*	42420	305	100001320	-0.955015	-0.12566	-0.352794	0.220387	0.0489262	1.00136	-0.240744	0.0190944	0.103956	-0.658395	0.142681	-0.926338	0.0254783	0.348612	0.523999	0.283585	-0.350288	1.03163	-0.23632	0.208679	0.647777	-0.829562	-0.693765	-0.54355	-0.435388		0.0078042	0.206712	-0.625566
2-palmitoyl-GPE (16:0)*	45452	209	100001652	-3.45206	1.17382	2.16689	0.350643	1.18471	-2.45791	1.75418	0.325501	-0.311701	-0.341004	0.908488	0.804126	-1.48185	0.35052	0.400201	-0.00561351	-0.0377598	-1.16114	0.360202	2.71727	NA	1.14513	1.413	-0.241266	0.62248		0.00944624	1.53874	0.734835
bilirubin (E,Z or Z,E)*	47886	402	100001951	-0.806856	0.119593	-0.349558	2.37673	-0.0614035	0.350553	0.715674	-1.20091	0.461339	-0.650393	0.364737	-0.581706	1.03715	-1.04751	0.221528	0.48613	-0.199333	-1.00605	-0.532855	1.14806	1.41921	0.594466	0.639315	-0.265881	-0.568633		0.0127621	0.678137	0.0998167
pyroglutamine*	46225	400	100001540	-0.430764	0.917487	-0.0301377	0.833209	0.190575	0.538711	-0.486147	-0.535898	-0.623076	-0.625671	0.638463	0.535046	0.411047	-0.554782	0.0188574	0.322819	0.153597	-0.895066	-0.591347	2.57225	2.15319	1.97617	1.87814	0.356764	0.384587		0.0210149	1.37803	1.14891
N-acetylglucosamine/N-acetylgalactosamine	46539	400	100006435	0.37132	0.658556	-0.405689	0.191557	0.269124	0.706258	0.254418	-0.656701	0.5652	-0.122182	-0.713685	-0.862331	-0.157639	-0.894534	0.196972	1.18781	-0.623943	0.460188	0.229783	0.534981	2.08657	-0.20495	0.0812261	0.145905	0.684107		0.0235946	0.950446	0.176572
phosphoethanolamine	1600	209	1026	NA	NA	NA	-0.566975	NA	NA	0.622281	0.0429931	NA	NA	NA	0.0243166	NA	NA	NA	NA	NA	NA	NA	-0.311165	-0.620617	NA	NA	NA	NA		0.030654	-0.465891	#DIV/0!
5-dodecenoylcarnitine (C12:1)	61769	402	100016069	0.460543	0.798915	0.180206	0.880824	0.530641	0.633401	0.724617	0.164161	0.0656102	-0.0321603	-1.34887	-0.36955	-0.211251	-1.02241	-0.303465	0.290784	-0.27589	-0.533978	-0.0260701	1.66771	0.865248	0.746032	0.71506	0.83439	0.692431		0.0351183	0.83563	0.746978
cinnamoylglycine	38637	209	100002253	NA	-0.295357	-0.0312101	NA	NA	NA	NA	NA	NA	NA	NA	-0.819835	NA	NA	NA	NA	0.101442	1.23866	NA	1.2046	NA	0.656717	0.666752	1.01638	1.01642		0.0387399	1.2046	0.839068
13-HODE + 9-HODE	37752	209	100002196	0.964513	0.374092	NA	0.993451	0.0788217	-1.32747	-0.133885	0.651053	0.319681	-0.106537	NA	-0.158834	-0.436299	-0.842182	0.670188	0.540889	-0.404879	-0.552178	-0.0933596	0.510885	0.391745	0.909557	1.23399	0.169064	-0.920861		0.0394014	0.269757	0.347937
arachidonoylcholine	53261	402	100009332	-0.00446891	1.0026	-0.100997	-0.214927	-0.453476	NA	-0.037955	NA	-0.609178	0.00527424	1.65471	NA	-0.370174	NA	1.14226	0.0844743	-1.06284	-0.409675	1.96577	1.36391	-1.03939	-0.275369	0.0838208	2.1536	2.2938		0.0446877	0.763432	1.06396
pregnenolone sulfate	38170	209	100002129	-0.640317	0.951221	1.09429	0.243882	-0.120487	0.178216	0.0810188	0.203092	0.393222	-1.40847	0.209716	NA	-0.63742	NA	-1.49046	-0.106716	1.18058	0.583664	0.690101	-0.402553	-0.768512	3.84202	3.78304	-1.2213	-1.12196		0.04469	-0.160321	1.32045
3beta-hydroxy-5-cholestenoate	54805	209	100006370	-0.378343	-1.05715	0.0138108	0.895954	-0.416661	1.72641	-0.821084	0.971027	-0.658072	-1.29183	-0.865553	-1.07412	-0.655889	0.74958	1.42283	0.912438	0.945619	0.405398	1.5953	2.53485	4.91263	0.933766	0.489638	1.01089	1.09348		0.0457983	3.01426	0.881944
3-(4-hydroxyphenyl)lactate	32197	209	240	-0.625122	-0.857504	-1.24943	0.774028	0.200106	0.87746	0.635775	0.222409	0.650363	-0.817674	-0.339586	-0.973662	2.06739	-0.123607	-0.236728	0.0548647	-0.106656	0.673562	0.768117	2.13792	3.11561	0.849663	0.728324	-0.634303	-0.411764		0.0458887	2.00722	0.13298
1-palmitoyl-2-docosahexaenoyl-GPC (16:0/22:6)	52610	402	100008915	-0.663365	2.10574	3.36772	-3.54365	1.57665	-2.63297	2.02722	1.91291	0.520278	-1.60269	-1.14087	0.813583	0.805389	-0.525712	0.756694	-1.47043	-0.0975253	-1.34643	-0.100823	3.15674	-2.36694	-0.232239	-0.00768946	0.914557	0.458527		0.047919	0.229662	0.283289
myo-inositol	1124	305	363	-1.12817	0.318881	-0.299596	0.122583	1.77817	1.56507	0.461701	-0.516205	-0.648449	1.13707	0.789858	-1.34751	0.880995	-1.62259	0.613375	-1.45181	0.269658	-0.0359244	-0.777839	0.730979	-0.77859	0.0941058	-0.072645	-0.058281	-0.330308		0.0492834	-0.27515	-0.0917821
heme	41754	402	100001386	0.368104	0.0845995	-0.0138429	-0.508261	0.204571	-0.04429	0.126019	1.34503	0.090813	-0.471878	-0.437594	0.646957	-0.251823	2.24233	-0.432132	-0.426237	-0.290055	-1.3009	1.15428	0.157592	1.4056	NA	NA	NA	NA		0.0517449	0.905824	#DIV/0!
hexadecenedioate (C16:1-DC)*	61862	209	100019975	-0.73602	-0.0330562	0.637407	1.13603	-0.0312905	1.02776	1.6751	-0.775882	-0.201225	-1.01153	0.629656	-2.45926	-0.101626	0.790477	-0.256545	-0.346913	0.994062	0.0255524	3.01561	0.777467	5.69672	-1.39635	-1.63386	-1.33883	-1.21566		0.0534832	3.16326	-1.39618
ribulonate/xylulonate*	61858	305	100019968	-1.57333	0.47692	0.092098	-0.287821	-0.722829	0.406506	-0.275059	-0.491222	0.170508	-0.373851	0.666394	-0.588932	0.358249	1.55626	0.885725	0.616636	-0.883123	1.07726	-0.136642	-0.143243	1.15123	-1.38161	-1.15741	0.305916	0.578617		0.0616882	0.290447	-0.413623
palmitoylcarnitine (C16)	44681	402	100000776	-0.500972	0.801059	1.96842	1.22983	1.598	0.300095	2.60303	0.702767	1.20056	0.0183897	-1.33149	-1.05203	-1.73269	-1.11401	-0.456192	-0.0183203	-1.40158	-1.6849	-0.332779	1.80521	-0.713617	1.3185	1.53222	-0.545217	-0.818821		0.0627759	0.252938	0.371669
9-hydroxystearate	47120	209	100005834	0.528978	0.418224	0.477749	0.212681	-1.01923	-0.294633	0.305124	0.266554	0.110687	1.86804	-1.19062	0.233735	-0.0258185	-0.520825	0.465144	0.133561	0.00116949	-0.704019	1.84742	1.59361	1.85657	-0.177224	-0.143124	0.096783	-0.0208341		0.0703614	1.76586	-0.0610996
16a-hydroxy DHEA 3-sulfate	38168	209	100002126	-0.0951947	1.0235	0.997095	0.347784	-0.227604	0.327708	-0.307752	0.104534	0.647411	-1.34893	0.0254618	0.195197	0.721405	NA	-0.911938	-0.105525	-0.688589	0.494543	0.17932	-0.757739	-0.785133	0.476725	0.47265	0.372312	0.36365		0.0705354	-0.454517	0.421334
asparagine	512	400	917	-1.35071	-0.0719632	0.473727	0.730402	0.941564	0.121579	0.271135	0.070422	0.92975	-4.03485	-0.031536	0.557805	1.68479	0.420373	-0.682917	0.834685	-2.22532	2.64817	0.372498	0.398337	-0.415583	-3.17739	-3.18146	-1.65874	-1.75783		0.071506	0.118418	-2.44386
glutamate	57	400	561	-0.541018	-0.139096	0.382429	-0.121461	0.801853	0.338321	0.829906	-0.174013	-0.507439	0.185392	0.122889	0.796356	-0.473631	-0.275964	0.0307934	-0.865419	0.614587	0.347798	-0.885148	-0.694683	-1.10371	1.65826	1.63632	-0.0651464	-0.0608298		0.0751269	-0.894515	0.792151
2-oxoarginine*	55072	400	100002784	-0.323456	-0.25026	-0.111446	0.794377	-0.351718	0.908254	-1.30411	-0.264372	-0.220093	0.334238	0.234721	-0.09474	0.74183	-0.0760058	0.437999	0.51624	0.136383	0.28758	0.352851	0.990532	0.838559	-0.227583	-0.16892	0.0660573	0.0984933		0.0775234	0.727314	-0.057988
N-acetyltyrosine	32390	209	100001104	-0.225067	-0.928956	-0.968938	0.351305	1.28828	1.01206	NA	-0.861528	0.867969	NA	-0.868947	-1.12886	0.556173	0.0833271	NA	0.838141	-0.190558	1.38192	NA	1.26673	-2.12	-1.17301	-1.79043	-0.483253	-0.140381		0.0804212	-0.426633	-0.896768
docosadioate (C22-DC)	39837	209	100002952	-1.07277	-0.334165	1.32723	0.697458	-0.732053	0.68027	-0.687905	0.520702	-0.306094	-0.283542	0.826167	-0.346666	-0.00902147	0.528344	0.540993	0.250688	0.166017	-0.268149	3.13232	1.71431	5.70492	-0.543828	-0.764457	0.16829	0.229844		0.0831946	3.51718	-0.227538
hydroxy-CMPF*	62277	209	100019794	NA	1.72578	1.94801	-0.491579	0.795672	0.00160696	-0.65695	-0.365773	-0.111214	-0.608407	0.683528	1.53007	1.42076	-1.11925	-0.0813336	-1.2891	-1.65011	-0.201811	NA	-0.327225	0.457601	0.453801	0.453155	0.336255	0.410198		0.0899954	0.065188	0.413352
1-linoleoyl-GPE (18:2)*	36600	402	100001570	-2.47958	-0.370686	0.459971	0.906903	0.902416	0.00684588	0.899184	-0.423535	-0.0887273	0.113851	0.466656	-0.592384	0.632813	0.0143444	-0.413356	0.55536	-0.0613392	1.12259	-2.0263	-1.02473	-1.83095	-0.718451	-0.798891	-1.59975	-1.85786		0.0917406	-1.62732	-1.24374
2,3-dihydroxyisovalerate	38276	305	100002417	NA	-0.668706	-0.592286	0.101391	2.46856	0.149702	-0.301515	-0.312919	NA	0.591168	-0.493824	-0.204857	0.0675406	-0.178954	-0.671961	-0.315632	NA	1.73997	-0.198636	-0.0549226	-0.301455	1.65376	1.69949	2.58191	2.5774		0.0918453	-0.185005	2.12814
sphingomyelin (d18:2/24:1, d18:1/24:2)*	52437	402	100008957	1.01982	1.97968	1.25474	-0.538141	1.49327	-3.51089	2.46221	-1.63551	-0.259588	-0.154742	-0.528601	0.341885	-0.902229	0.445144	1.06955	-0.867772	1.14199	-1.09129	-0.672324	1.55916	-4.14258	0.936587	1.06001	1.6655	1.04565		0.0955289	-1.08525	1.17694
galactonate	27719	305	100001026	NA	NA	NA	-0.352221	2.10525	2.05066	1.39612	-0.322918	0.120585	NA	-0.577597	-0.842649	NA	-0.460436	-0.430734	-1.22144	NA	-0.21014	NA	0.00641984	NA	NA	NA	-1.72843	-0.8722		0.10454	0.00641984	-1.30031
sphingomyelin (d18:1/14:0, d16:1/16:0)*	42463	402	100004328	-2.3279	1.55742	1.38975	-1.6402	1.02417	1.10036	2.26561	-1.62077	0.655696	-1.43721	1.36528	0.979935	-0.0876329	1.60076	0.788165	0.64333	-0.888709	-3.47728	-3.22229	-0.636181	-1.5003	-1.08799	-1.10279	-0.1051	-0.588276		0.105043	-1.78626	-0.721037
docosahexaenoate (DHA; 22:6n3)	44675	209	100000665	0.000630872	1.75252	1.96983	-1.67263	0.534683	-1.24233	1.25736	1.48107	0.342697	-1.13224	-1.37778	1.48161	0.416274	-1.22507	0.393816	-0.942657	0.20338	-0.317923	1.65898	2.7142	2.83419	0.991556	0.714839	1.62314	1.56852		0.106847	2.40246	1.22451
5-hydroxylysine	15685	400	100000054	-0.640879	0.117223	-0.845682	1.63894	1.45619	0.171004	0.0362635	0.595723	0.59075	0.232223	-0.951955	-0.493629	0.132103	-0.413485	0.352501	-0.292489	-0.809445	1.06379	-0.201465	-1.71718	-0.441839	-3.13668	-3.11296	-1.6003	-1.51554		0.107731	-0.78683	-2.34137
1-stearoyl-2-oleoyl-GPC (18:0/18:1)	52438	402	100008904	-2.97853	-0.749523	-0.0277784	-1.30881	0.0108227	1.15542	0.266957	0.340808	-0.20908	0.350122	1.96124	0.323879	1.11527	0.621212	0.0219796	0.355325	0.604355	0.16497	1.18743	1.45141	1.63161	1.97695	2.03285	-0.98455	-1.51993		0.112147	1.42348	0.376327
3-methyl-2-oxobutyrate	44526	209	100000936	0.853674	0.627008	-0.31207	-0.258465	0.786136	-1.2484	0.616375	0.656573	0.490622	0.288202	-1.31257	-0.67705	0.406199	-0.0237423	0.00760097	0.940397	0.261525	-0.0677078	1.09404	1.5772	0.90446	0.335631	0.421246	-0.615613	-0.592433		0.113017	1.1919	-0.112792
oxalate (ethanedioate)	20694	209	100000841	-1.72913	0.623255	0.79633	0.306092	-1.16238	0.884334	-0.227979	-1.12349	-0.291955	0.518165	0.856806	0.933341	0.822986	-2.95334	0.822928	0.589318	0.457058	1.94506	1.60174	-0.674661	0.90645	-6.90554	-6.21414	-0.238799	0.016325		0.114856	0.611176	-3.33554
perfluorooctanesulfonate (PFOS)	57564	209	100010955	NA	-0.547263	-1.20619	1.67898	1.68101	-2.15138	0.462824	-0.975489	0.118087	1.94147	NA	-0.187309	1.00959	NA	0.281434	1.00017	-1.29164	-0.0835086	-0.242464	1.52203	0.282133	3.37131	3.22725	1.495	1.54227		0.115386	0.520568	2.40896
theobromine	18392	400	100000445	NA	NA	NA	0.728694	0.0744857	NA	-0.0336267	NA	NA	NA	-0.304738	NA	NA	NA	NA	NA	NA	NA	NA	-0.207728	NA	0.189433	0.23516	0.306174	0.268689		0.116204	-0.207728	0.249864
cortisol	1712	209	356	1.33276	0.273746	-0.23696	0.452666	0.225054	-0.210648	-0.957163	0.313851	0.418666	-1.71799	0.13627	0.178495	-0.572934	-0.591168	0.44627	0.793757	1.28201	0.578325	0.678148	0.839199	0.540198	3.27207	3.27053	-0.223687	-0.30373		0.119167	0.685849	1.5038
cholesterol	63	402	266	-1.10858	0.543723	0.880009	-0.508314	0.770439	0.120665	1.80391	-0.364495	0.0369672	-0.443489	1.00457	-0.381028	-0.282802	0.556729	0.455912	0.203372	0.484946	-1.61579	-0.762217	1.48327	-1.40661	0.176569	0.410408	-0.088252	-0.297944		0.119819	-0.22852	0.0501953
sphingomyelin (d18:2/14:0, d18:1/14:1)*	47154	402	100005985	-1.74462	0.520447	1.26441	-1.07202	0.676115	0.732117	2.57274	-0.0567786	0.0587668	-1.20906	0.399407	0.502978	-0.649344	0.795845	-0.18314	1.40494	0.00505483	-1.86065	-2.21796	1.06932	-2.84976	-0.567276	-0.234133	0.602458	0.298971		0.119844	-1.3328	0.025005
21-hydroxypregnenolone disulfate	46115	209	100001999	-1.3151	1.03966	1.42159	0.161644	0.542871	1.64985	1.56726	0.484592	0.48902	-0.866232	0.806066	-1.66478	-0.125449	-2.23774	-0.603576	-0.169302	0.638321	0.515361	0.0434893	-0.164024	0.237843	0.665413	0.506483	-0.814272	-0.831286		0.129669	0.0391029	-0.118415
1-margaroyl-GPE (17:0)*	37419	209	100002171	NA	-0.125968	1.72303	NA	0.284628	NA	0.916933	NA	NA	-0.325947	0.518017	1.43285	NA	0.362621	-0.553324	-0.434763	-1.38385	-0.824628	NA	1.55323	NA	NA	-0.608538	NA	NA		0.132467	1.55323	-0.608538
5,6-dihydrothymine	1418	209	158	-0.359158	0.401246	-0.627966	0.366867	-0.925673	0.476884	1.73523	0.974732	0.385228	-0.963974	-0.888766	0.850983	0.439815	0.852297	-0.471694	0.486797	-0.425598	0.187604	2.01727	1.46409	1.66172	-0.18367	0.0542453	-0.00823641	-0.257302		0.138603	1.71436	-0.0987407
eicosapentaenoate (EPA; 20:5n3)	18467	209	2050	1.39582	1.81753	1.68804	-1.669	-0.591299	-1.38196	0.677916	-1.12943	-1.64255	-1.08594	0.907197	1.53115	0.304781	0.988759	1.79793	-0.642224	1.10542	-1.49276	1.20353	0.651744	2.27863	1.95851	1.76187	2.39498	2.33912		0.143299	1.37797	2.11362
linoleoyl-arachidonoyl-glycerol (18:2/20:4) [1]*	54955	402	100010922	0.722583	-0.528049	0.491468	-0.452447	-0.052059	-0.866419	3.01894	-0.0298778	0.696227	-0.109381	-0.894359	0.17737	-0.0736176	-1.75534	0.821247	0.0673057	0.644799	0.716707	-0.879121	0.139547	-5.50722	0.410608	0.10927	1.49182	1.37148		0.144172	-2.08226	0.845793
3-hydroxylaurate	32457	209	100001112	0.239268	0.930935	-0.805085	0.30247	0.754704	1.14966	1.30168	0.833703	0.445664	0.142336	-0.692527	-0.157453	-0.564828	-0.547648	-0.35209	0.140094	-0.0029459	-0.522732	-0.524352	0.232272	3.43365	0.813073	0.970103	0.486927	0.490516		0.144178	1.04719	0.690155
spermidine	485	400	50	NA	NA	-0.0413761	NA	-2.40392	NA	0.110783	1.88654	-0.458266	NA	NA	-0.339373	NA	3.28066	NA	-0.875982	NA	NA	-0.29009	-0.170114	0.465197	4.83176	4.75546	NA	NA		0.144883	0.00166422	4.79361
1-eicosapentaenoyl-GPC (20:5)*	44563	402	100005351	-0.528816	1.8892	3.02461	-1.31332	-0.336158	-1.42499	-0.383365	-2.63598	-2.24572	-1.09691	2.84848	1.25815	1.73491	1.85131	2.00409	-0.808215	0.0723774	-1.19503	1.04401	0.341687	-0.264489	0.981735	1.14528	1.60245	1.46357		0.150812	0.373737	1.29826
1-stearoyl-2-linoleoyl-GPC (18:0/18:2)*	52452	402	100008980	-1.60163	-0.388739	0.260032	-0.298757	0.396401	0.672114	1.25239	0.282047	0.508153	-0.00101675	0.108536	-0.0508991	0.444141	0.200594	-0.712922	0.674926	0.684243	0.313759	-1.1413	-1.98202	-0.44504	-1.15568	-1.31592	-0.454917	-1.35207		0.15241	-1.18946	-1.06965
1-linolenoyl-GPC (18:3)*	45951	402	100005350	-1.31016	1.54383	1.84472	-0.491056	-0.570192	-0.458278	-1.29141	-1.34394	-1.22658	0.55185	2.16474	0.0967364	1.56092	1.22789	1.01485	-0.262793	-0.0738805	-0.151983	1.02638	0.01636	-0.164518	0.394479	0.628879	0.848093	0.578189		0.15696	0.292741	0.61241
glycochenodeoxycholate glucuronide (1)	52983	209	100009264	1.07974	0.344714	0.713443	0.523595	0.491183	1.08233	0.595872	0.160644	-0.479239	-0.350996	0.194861	0.559446	0.217703	-1.25594	-0.694986	0.413626	-0.601907	-0.0446544	0.522745	-0.589823	-0.296922	1.05046	1.05539	0.324686	0.443271		0.163857	-0.121333	0.718453
linoleoyl-linolenoyl-glycerol (18:2/18:3) [2]*	54964	402	100010927	0.197526	0.177219	0.666615	-1.47566	-0.590479	-0.180484	0.681954	0.256646	-0.109744	-0.37545	0.160818	0.500328	-0.0201924	1.1174	0.659984	0.087573	1.0958	0.119551	-0.267009	-0.159162	-2.11029	-0.780933	-0.506708	0.496504	0.354432		0.164967	-0.845488	-0.109176
2-oleoyl-GPC (18:1)*	48259	209	100001556	-0.927212	-0.706517	0.999075	-1.61604	-0.517415	1.48053	-1.00336	0.360162	-1.93156	1.98666	0.461652	-0.287179	0.376099	1.02197	-0.541466	1.65263	0.951695	1.21452	-1.46555	1.26682	1.25802	0.810168	1.87262	-0.697881	0.601216		0.165236	0.353097	0.646532
caffeine	569	400	849	NA	NA	NA	1.60186	0.778781	NA	0.539633	-0.138318	-0.571145	NA	NA	NA	NA	-0.688221	NA	NA	NA	-0.331999	NA	0.129591	NA	1.65254	1.67151	-0.315007	-0.142202		0.170084	0.129591	0.716711
linoleate (18:2n6)	1105	209	180	1.34478	0.9018	-0.626738	0.375861	0.00303288	0.359898	1.0715	0.619702	0.34264	-0.0234959	-1.63667	0.204832	-0.69803	-0.97303	-0.195901	0.950203	1.12553	0.0020954	-0.0835945	-0.532213	1.33608	0.570889	0.452848	1.13313	1.14017		0.174889	0.240091	0.824261
androstenediol (3alpha, 17alpha) monosulfate (3)	37209	209	100002027	1.2396	1.31427	1.4961	-0.899544	NA	NA	NA	NA	NA	NA	NA	NA	-0.336934	NA	NA	-1.00502	-0.576842	NA	NA	0.148605	NA	NA	1.02763	-0.160614	-0.201851		0.175947	0.148605	0.221722
2-arachidonoyl-GPC (20:4)*	33387	209	100001554	0.0275807	0.485762	0.524167	-0.554815	0.463742	-1.23536	1.65743	0.593191	-0.330341	0.204134	0.191864	-0.563397	0.357637	-0.775788	0.277997	0.840947	0.431175	0.665109	-1.29049	0.353177	-3.07861	1.15772	1.40941	1.26362	1.47757		0.181169	-1.33864	1.32708
2-linoleoyl-GPC (18:2)*	35257	209	100001557	-1.76793	0.309048	0.993315	0.749094	0.587684	0.0839843	0.338245	0.21363	-0.137217	0.856724	-0.460779	-0.719295	0.839867	-0.202927	-0.442831	0.856222	0.0268463	1.17039	-1.36332	-0.171681	-1.0564	-0.409908	-0.227621	-0.688429	-0.371636		0.183004	-0.8638	-0.424399
tryptophan betaine	37097	400	100001743	NA	-0.579675	-0.550261	0.984936	1.18273	NA	1.16913	-1.80097	NA	1.28695	NA	-0.338769	0.388764	NA	NA	0.118835	NA	NA	-1.55973	-1.37065	NA	-1.16736	-1.18545	-0.795033	-0.771999		0.186167	-1.46519	-0.979961
S-methylcysteine	39592	209	100002749	-1.35607	0.248788	-0.525953	-0.0309567	1.36681	0.843771	2.00305	0.780271	0.0325853	0.627453	-0.0958105	0.0751219	-0.0328999	0.124349	-0.440163	0.476523	0.242164	-0.976497	0.346762	0.299805	0.512727	1.78884	1.7273	1.85773	1.91417		0.186808	0.386431	1.82201
oleoyl-oleoyl-glycerol (18:1/18:1) [1]*	54945	402	100010918	-0.376716	-0.712868	-1.37509	-1.95802	0.55172	1.51363	1.46368	-1.12901	0.144345	1.0305	1.52267	-1.29331	1.64821	-1.2305	1.25747	0.975521	0.893765	0.463504	-0.245551	0.902207	0.442854	1.22281	1.20956	0.0961992	-0.126153		0.188306	0.366503	0.600606
oleoyl-linoleoyl-glycerol (18:1/18:2) [1]	46798	402	100002989	0.460747	-0.21566	-0.203488	-1.0412	0.340877	0.653224	2.0481	-1.09082	0.525693	0.386707	0.23657	-0.00247052	0.647585	-2.30926	0.688481	0.481272	1.12392	0.691271	-1.10662	-0.321345	-1.46522	-0.447078	-0.7152	-0.103242	-0.206204		0.190086	-0.964393	-0.367931
isovalerylcarnitine (C5)	34407	400	100001393	-0.847043	1.10179	0.980095	1.31193	-0.767371	-1.04161	-1.66245	0.615332	0.267742	-0.496855	0.945905	-0.869685	2.11422	0.705391	-0.0800856	0.861973	0.0269991	0.282503	0.00504744	-0.368221	-1.54043	-1.08342	-1.25894	-2.67765	-2.27694		0.191599	-0.634533	-1.82424
behenoylcarnitine (C22)*	57514	402	100015832	-1.37161	NA	-1.08176	1.06513	0.312449	2.22676	1.23613	0.0700512	0.87591	0.526551	-0.590294	-1.35791	1.73306	-0.113478	-0.67822	1.19343	-0.263342	-0.48407	1.23148	0.771126	2.29165	-0.752945	-1.07206	-0.670975	-1.37359		0.194047	1.43142	-0.967393
palmitoyl-oleoyl-glycerol (16:0/18:1) [2]*	54942	402	100010917	0.12115	-0.894035	-0.229703	-0.22178	1.30181	0.222537	2.68469	1.47841	0.83089	-0.297014	0.532775	-0.000975621	-0.206396	-0.408055	-0.127073	-0.0653708	-0.29605	-0.92616	-0.0241505	1.22136	-0.729018	2.07202	2.28222	1.11319	0.945545		0.194425	0.156063	1.60324
4-methyl-2-oxopentanoate	22116	209	100000551	-1.1307	0.728035	0.302528	-0.573661	0.843221	-0.0287774	0.453782	-0.110625	0.140092	0.843956	-0.323388	-0.372833	0.832866	0.357351	0.54945	0.831434	0.299213	-0.110397	0.237148	1.0722	-0.177811	0.496043	0.538102	-1.15049	-1.0341		0.196197	0.377179	-0.28761
cerotoylcarnitine (C26)*	57516	402	100015835	-1.40276	-1.3127	-1.00588	1.19543	1.33941	1.69995	1.76627	0.337877	1.5485	-0.539243	-1.76092	-0.577738	1.73979	1.40245	-0.619085	1.26482	-0.222889	-1.30246	4.32679	2.98138	4.49844	1.2839	1.18694	0.458614	-0.622725		0.197268	3.93554	0.576683
methylsuccinate	15745	305	2051	-0.601876	0.762309	-0.0621705	0.472759	-2.21032	0.556185	-0.715895	0.614696	1.20626	-1.78225	0.993171	-0.547444	-0.836137	1.70538	0.999738	0.95213	0.79221	1.29669	0.403389	-1.4687	1.40322	10.3942	10.5721	-1.98664	0.466533		0.199746	0.112637	4.86154
stearate (18:0)	1358	209	439	0.179038	0.199651	-0.0994174	0.0254198	0.655799	0.463555	1.42006	0.642854	-0.0582648	0.191917	-0.568705	0.0215627	-0.243381	-0.2879	-0.12344	0.269369	0.615152	0.432626	0.123234	0.275278	0.816177	0.580119	0.485952	0.844643	0.718664		0.20755	0.404896	0.657345
phosphatidylcholine (14:0/14:0, 16:0/12:0)	53177	402	100009346	NA	-0.382783	0.558786	-0.734652	0.480739	0.871099	0.76323	1.04825	0.711962	-1.13283	1.31581	-0.148677	NA	0.370761	-0.308281	0.306139	0.490621	-0.832085	-1.26047	0.998755	-2.19216	0.345622	0.351432	-0.849782	-0.876423		0.211131	-0.817958	-0.257288
sphingomyelin (d18:0/18:0, d19:0/17:0)*	57473	402	100009027	-0.817473	0.318876	1.69183	-1.9772	1.39781	-0.796288	2.02555	-1.41418	0.37745	1.58444	1.51882	-0.882589	-1.40691	1.12048	0.811595	-0.0742717	1.38553	-1.05739	-1.76387	1.10032	-4.61924	0.572307	0.730268	0.890422	0.611489		0.211449	-1.76093	0.701121
N-delta-acetylornithine	43249	209	100004523	-0.765743	-0.89376	0.36047	0.535479	-0.46525	0.478287	0.21282	0.622413	-0.75092	1.59579	0.872023	-1.35905	1.1964	0.969182	0.765189	2.52097	-0.467724	-1.56909	-0.214587	0.55223	1.85347	0.894619	0.768246	-0.595534	-0.50281		0.214305	0.730371	0.14113
sucrose	1519	305	935	-0.427129	-0.795138	0.507037	1.21234	-1.09008	NA	-0.550155	0.148902	1.76354	-0.0701766	-0.843958	1.42947	1.01762	1.37765	-0.627637	0.900786	NA	-0.488865	1.02672	0.0845604	-0.0070713	0.137446	0.278697	-0.226579	-0.346119		0.216513	0.368071	-0.0391389
myristoylcarnitine (C14)	33952	402	100001270	-0.530569	0.481537	0.756539	0.937029	1.68558	2.17499	2.56984	0.913075	1.1489	0.245417	-1.74919	-0.814778	-0.778877	-1.39218	-0.211989	0.933508	-1.19612	-1.26193	-0.632195	1.20492	0.34856	0.223285	0.145807	-0.764671	-1.02361		0.217266	0.307095	-0.354797
ribitol	15772	305	100000406	0.32738	2.93213	2.73453	0.313792	0.137175	0.945821	0.80511	-0.427022	-0.286463	-1.09656	-0.165126	0.00684935	-0.274927	-0.964309	-0.100283	-0.578923	-1.28037	0.888112	0.102031	-0.155818	1.30678	5.73804	5.86364	-0.0777451	-0.261899		0.217607	0.417665	2.81551
umbelliferone sulfate	48674	209	100006282	NA	NA	NA	NA	NA	NA	NA	NA	NA	NA	NA	NA	NA	NA	NA	0.220068	NA	NA	NA	NA	NA	NA	NA	NA	NA		0.220068	#DIV/0!	#DIV/0!
methionine	1302	400	415	-0.739858	-0.0798586	0.0217955	0.0660255	0.8752	-0.124264	-0.740774	0.206963	0.835791	2.05221	-0.00629616	-0.0615688	1.43417	0.516874	-0.347451	-0.663792	0.324579	0.467992	-0.452499	0.744106	0.525406	0.0447459	-0.135731	-0.330539	-0.282057		0.224319	0.272337	-0.175895
4-hydroxyhippurate	35527	209	100001423	-0.100862	0.879397	1.20905	1.02362	-0.0559509	1.21161	-0.286464	-0.816244	-0.714869	0.499417	-0.0132595	-0.899075	-0.0141224	-0.421486	1.13349	0.751075	-0.280876	0.946887	3.10202	-0.546651	-1.74658	-1.24402	-1.2191	-0.700605	-0.612501		0.225075	0.269593	-0.944056
2-piperidinone	43400	400	100004295	-0.294703	-0.115419	-0.795744	1.21705	-0.761544	2.43621	-0.378522	1.72407	-1.50929	1.57519	-0.881719	1.8912	-0.75589	-2.37176	2.2041	1.66515	0.890238	-1.67995	1.76717	0.553516	1.50601	0.150761	0.409229	1.35111	1.38994		0.225482	1.27557	0.82526
1-stearoyl-2-linoleoyl-GPE (18:0/18:2)*	52446	402	100008976	-1.156	-1.52847	-0.144029	-0.0402361	0.555311	1.00774	1.04051	0.225027	0.439682	0.270662	0.294603	0.596697	-0.211363	0.259901	-0.0418105	0.42595	0.841403	1.24259	-1.02816	-0.35964	-1.98173	-0.0361751	-0.113105	-1.20903	-1.65311		0.226565	-1.12318	-0.752854
3-hydroxypyridine sulfate	48448	209	100006098	NA	NA	NA	1.04619	1.51261	1.05315	NA	NA	NA	NA	-0.788734	NA	-0.819378	-0.885023	-0.648068	-0.369509	NA	1.9479	NA	-0.452076	NA	3.56817	3.49728	0.373681	0.432798		0.227682	-0.452076	1.96798
taurocholenate sulfate*	32807	209	100001990	-1.29319	-2.34078	-1.28995	1.46673	1.03985	1.65584	2.78581	0.904827	-0.594305	0.97822	-0.11944	-1.25681	0.520574	0.110837	-0.230872	0.0271703	0.468823	1.30423	1.66183	0.396377	-1.36605	-0.929464	-1.06695	-0.811966	-0.834937		0.229865	0.230719	-0.91083
gamma-glutamylthreonine	33364	400	100001314	0.959726	2.82203	1.89588	0.165918	1.29506	0.826696	-0.561161	-1.06187	-0.559335	-0.82098	-0.174933	1.92669	0.120807	-0.743439	-0.850943	-0.768135	-0.335595	0.00968612	-0.0394647	0.963646	0.313183	0.628685	0.427919	-0.0973543	-0.224499		0.23034	0.412455	0.183688
1-oleoylglycerol (18:1)	21184	209	100000924	0.846476	-0.65954	-0.269605	-0.655027	-0.296824	0.645118	0.691928	0.642619	-0.31988	0.938128	0.115775	-0.422164	1.0642	-0.370062	0.531273	0.532364	0.61076	0.548374	0.62308	1.21414	1.49217	1.63714	1.38762	0.758207	1.29578		0.231884	1.1098	1.26969
valine	1649	400	566	0.0580974	-0.162413	0.254696	0.270309	0.995264	-1.27948	-0.353038	-0.329384	0.14226	0.947415	-0.179357	-0.745656	1.4278	0.498481	0.110811	-0.225031	1.49496	1.25367	-0.534494	0.902371	-0.724712	-0.802983	-0.989307	-2.18629	-0.860693		0.232189	-0.118945	-1.20982
12,13-DiHOME	38395	209	62	0.838467	NA	0.561354	1.80654	-1.6885	-0.240917	NA	1.1705	-0.478985	NA	NA	0.503153	-0.451845	NA	1.47109	0.265158	-0.26069	-0.425124	0.960138	0.194497	-0.0264147	2.31765	2.124	NA	NA		0.236169	0.376074	2.22083
cortisone	1769	209	273	1.34976	0.727363	-0.296651	0.49472	0.402665	-0.436845	-0.0424445	0.611357	0.296938	-4.48729	-0.526218	1.99087	-0.218398	0.302627	1.45707	1.50491	0.701376	0.440521	1.02348	0.981043	1.206	6.1447	6.08034	-0.0284973	-0.0783486		0.237352	1.07017	3.02955
creatine	27718	400	1221	-0.560384	-0.523786	-0.73404	1.16244	0.557771	0.313056	0.453465	-0.471357	0.0911195	0.341381	0.634651	0.330023	0.938935	-0.522567	0.590667	0.553728	0.733978	0.434006	0.911533	1.20012	-1.54215	-1.83775	-1.85656	-0.279711	-0.306481		0.240171	0.189832	-1.07013
isovalerate (i5:0)	44656	209	100000708	-1.33229	0.772879	0.626386	NA	-0.601159	0.221908	-0.0490637	0.139581	-0.560271	0.649624	0.327498	0.126252	0.996716	0.103741	-0.100616	0.85335	1.93763	0.00662865	-1.23095	-0.239841	0.127788	3.25949	3.11772	NA	NA		0.242282	-0.447668	3.1886
1-oleoyl-GPE (18:1)	35628	402	100001569	-1.74304	-1.09446	-0.560384	-0.196187	0.316072	0.761699	0.486434	0.392663	0.264708	1.22209	1.19465	-1.31539	2.12872	0.547642	0.398088	1.05492	-0.463228	0.97709	-1.26283	-1.14726	0.140116	0.0588385	0.256239	-1.25262	-1.49931		0.242893	-0.756658	-0.609211
mannitol/sorbitol	46142	305	100001740	0.436996	0.432473	0.102932	0.433855	-0.882555	-0.75918	-1.04868	-0.5668	-1.04205	-0.39403	-0.899631	-0.00941596	-0.0691457	0.520731	4.5664	2.57915	-0.408534	1.48735	0.479269	0.21846	-0.30509	-0.465883	-0.367473	-0.356415	-0.421517		0.248881	0.13088	-0.402822
pyrraline	48428	209	100001767	-0.871138	NA	NA	0.555435	-0.290312	NA	NA	-0.407778	1.27751	NA	0.785531	NA	1.07943	0.194388	0.359208	-0.170756	NA	NA	-1.45586	NA	-0.802115	NA	NA	NA	NA		0.251152	-1.12899	#DIV/0!
phosphate	42109	400	461	-0.338719	0.419201	0.278192	0.248982	0.702402	0.557764	0.683719	0.439805	1.1274	0.277004	0.58892	0.564696	-0.271773	0.0827533	0.238831	-0.491706	-0.505955	0.000895731	-0.924922	-1.21516	-0.536345	-0.051062	-0.674903	-1.07595	-1.24688		0.255689	-0.892141	-0.762197
trimethylamine N-oxide	40406	400	100003397	0.403731	2.16056	2.43711	0.406979	-2.25784	0.0156668	-2.55482	0.736883	1.0976	1.06976	0.217522	0.143444	-0.239375	-1.12743	1.60062	0.197006	0.710971	-0.407489	-2.17227	0.576027	0.980849	1.58824	1.30574	0.839308	0.821829		0.25616	-0.20513	1.13878
2-hydroxybutyrate/2-hydroxyisobutyrate	52281	305	100008928	0.397479	1.10614	0.298438	-0.417576	0.147645	0.663818	0.257482	0.448935	0.141598	1.29422	-0.580185	0.441984	1.01803	-0.181027	-0.391332	-0.939634	0.903335	0.0686044	0.955496	-0.619925	1.61042	-0.308516	-0.148858	-0.0595514	0.0622438		0.259886	0.648663	-0.11367
2-aminooctanoate	43343	402	100004227	-1.13914	0.319173	1.36453	1.70367	-1.32331	-1.31359	2.21624	0.441234	0.346158	-0.0327856	-0.0304921	-1.54188	0.535776	1.06263	1.95615	-0.573768	0.483161	0.248306	1.51361	-0.599843	2.13601	-0.927722	-0.801261	0.277366	0.0264033		0.262336	1.01659	-0.356303
decanoylcarnitine (C10)	33941	402	100001251	-0.183886	1.11186	0.667526	1.22028	-0.154305	1.08442	0.571794	0.270192	0.203885	-0.146137	-0.414743	-0.104697	-0.72751	-0.3694	0.0649427	0.482946	0.886549	0.292229	-0.143033	1.82653	1.36161	0.809373	1.33219	0.365005	-0.0286054		0.264219	1.01504	0.619492
inosine	1123	209	361	0.26566	-0.0693978	1.3497	0.788266	-0.376432	0.11667	0.798921	0.576082	-0.00545854	0.416602	0.482932	0.508437	-0.378289	0.90614	0.186903	0.128719	-0.344216	-0.583868	1.18604	0.19003	0.677558	4.1119	4.1044	1.14982	1.26804		0.264854	0.684542	2.65854
1,2-dilinoleoyl-GPE (18:2/18:2)*	53174	402	100009217	-0.563057	-1.32143	-0.140814	0.56549	-0.083123	0.261595	-0.0690806	-0.0478986	0.367615	0.874895	0.575403	0.704972	0.908122	0.749974	0.0170086	0.39113	0.657445	1.01665	-1.33992	NA	-1.00024	-1.9023	-1.32493	-2.091	-1.56481		0.270272	-1.17008	-1.72076
1-oleoyl-GPI (18:1)*	36602	209	100001777	-1.46034	-1.64751	-0.768964	-0.696291	0.0201902	2.3474	-1.20549	-0.557116	0.584548	2.45939	1.35654	-1.29045	1.41283	1.27385	0.785784	1.51029	0.354262	0.398664	1.90988	1.07993	1.81506	1.58246	1.1201	0.76877	0.909929		0.270977	1.60163	1.09532
2-linoleoyl-GPE (18:2)*	36593	209	100001776	-2.54645	-0.206512	0.315453	1.01303	0.893932	0.18599	1.18164	-0.0709614	-0.0448585	0.64425	0.496159	-0.459559	0.760699	0.0490478	-0.335285	0.85171	0.827513	1.37097	-1.74717	-0.708106	-1.6005	-0.906192	-0.985884	-1.5191	-1.40059		0.273709	-1.35193	-1.20294
N-palmitoyl-sphingosine (d18:1/16:0)	44877	402	1518	-0.404242	-0.530345	0.51745	-1.0873	0.281682	-0.054836	2.66609	0.419401	0.331349	0.300194	-0.154866	0.158928	-0.242012	1.38732	0.822148	0.506887	0.572732	-0.361402	-2.36711	1.58608	-1.60326	-0.332548	0.451311	-0.234912	-0.328072		0.284954	-0.79476	-0.111055
gamma-CEHC	44876	209	100002094	0.129248	0.0978525	0.798801	-0.208324	-1.03455	1.50101	-1.48204	1.16522	2.5717	-0.652358	-0.152743	-0.287352	1.07066	0.149048	-0.486336	1.01551	0.275466	0.707309	-1.72198	0.949316	NA	-2.43932	-2.39964	-0.867088	-0.883923		0.287673	-0.386332	-1.64749
arachidoylcarnitine (C20)*	57513	402	100015833	NA	-0.68966	0.234541	0.762078	0.798764	1.17437	1.39079	0.0547467	0.479616	0.960909	-0.617396	NA	0.287025	NA	-0.653279	NA	-0.147639	0.0151835	0.443486	0.687586	1.45534	NA	-0.288779	-0.850442	-0.2777		0.289289	0.862137	-0.472307
nonadecanoate (19:0)	1356	209	892	-0.447378	0.579635	-0.173883	0.299945	1.14688	0.677279	2.36711	-0.0816793	-0.321331	0.340764	-0.791291	0.114456	0.0741086	-0.382921	0.449704	0.0767227	1.30822	-0.00725915	1.30225	0.0651912	1.62477	0.807022	-0.0349751	1.1739	0.177088		0.290505	0.997404	0.530759
kynurenine	15140	400	100000265	-1.35128	0.137025	-0.296411	1.10443	0.837016	1.22677	0.659364	-0.478244	1.14232	-0.0527233	0.285018	-0.951127	0.519231	-0.154387	0.715334	0.871574	0.768558	0.368447	0.295488	1.73234	0.24818	-0.770034	-0.102944	-0.0933928	-0.120208		0.297273	0.758669	-0.271645
glycine conjugate of C10H14O2 (1)*	62146	209	100020254	-0.340484	1.01211	0.799858	1.64432	NA	NA	NA	-0.0404709	-0.132548	0.74422	NA	-1.08114	0.479732	0.0790808	0.364736	0.62336	-0.2863	NA	0.531043	0.463147	0.168488	0.892751	1.07844	1.01314	1.03046		0.297421	0.387559	1.0037
thyroxine	2761	209	1094	1.00064	0.0639005	0.920381	0.86468	0.374868	-0.0576872	0.300563	0.695991	0.04639	0.561378	-0.296327	-0.824031	0.143488	-0.595081	0.465994	1.27691	0.0907461	0.37206	-0.540035	-0.110265	0.397508	5.3872	5.17331	-0.641999	-0.244252		0.30027	-0.0842641	2.41856
glucose	48152	305	572	0.141225	0.265119	1.20672	-0.597116	0.366652	-0.568114	0.336425	-0.84835	-0.221841	-0.133945	-1.13447	0.00796104	0.688769	0.848398	1.0831	0.398373	1.91298	1.68915	0.631284	0.759697	0.248814	0.957283	1.06904	0.206028	0.207805		0.30228	0.546598	0.610038
tetradecanedioate (C14-DC)	35669	209	100001613	-0.515002	0.214144	1.4698	-0.473553	1.01521	1.36208	2.72303	0.348871	-0.0513702	-0.797552	0.416999	-0.981096	-0.937559	0.734037	0.294724	0.10289	1.05364	-0.530846	2.02513	0.870027	3.32914	-0.652347	-0.642225	-0.758257	-0.924003		0.302691	2.07477	-0.744208
kynurenate	1417	209	98	-1.11863	-0.534096	-0.305457	0.586046	1.04096	0.962696	-0.13609	-0.268478	0.976088	0.792799	0.0350762	-0.617047	0.414254	0.238663	0.380843	0.852052	0.76198	1.40415	-1.83132	1.15011	1.72406	9.88081	9.84975	-1.3209	-1.51227		0.303656	0.347616	4.22435
2'-O-methyluridine	57655	209	100010896	0.123782	-0.0259342	0.111205	-0.299515	-0.625204	0.280603	-0.524331	NA	NA	0.969835	-1.01378	0.914486	-0.027271	4.82154	0.0416468	-0.457082	NA	NA	0.281205	0.328347	2.06481	0.818739	0.728247	0.934782	0.863677		0.306427	0.891453	0.836361
1-oleoyl-2-docosahexaenoyl-GPC (18:1/22:6)*	52697	402	100009130	-1.13182	1.2977	1.2624	-3.01551	-0.501453	-0.222809	-0.193222	-0.199184	-1.13274	-0.355599	1.47804	0.974257	3.21295	1.41831	1.41043	0.00959239	0.978269	0.261709	1.72628	2.8934	1.15305	-1.02296	-0.700733	0.00827761	-0.499553		0.308407	1.92424	-0.553742
2-hydroxypalmitate	35675	209	100001579	-0.590243	0.13682	-0.449024	0.119703	0.638741	0.738095	2.08137	0.89713	1.01815	0.373391	-0.5854	-0.426797	-0.805954	-0.15068	0.787966	0.230695	1.493	0.0675574	1.1658	0.429549	1.46142	0.344033	-0.18487	0.0751366	-0.224338		0.309695	1.01892	0.0024904
1-oleoyl-GPC (18:1)	48258	402	100001272	-2.09373	0.885098	0.703132	-1.15657	-0.0162221	0.931937	-0.184422	-0.407389	-0.411542	1.5521	1.85486	-1.04295	2.03103	0.537501	0.626589	0.885359	0.703838	0.176056	0.50738	0.720811	0.963868	2.05441	2.14231	0.233798	-0.138194		0.309704	0.730687	1.07308
palmitate (16:0)	1336	209	424	0.812167	0.740157	-0.0368556	0.668166	0.641138	0.179868	1.40015	0.956994	0.596689	0.154252	-0.686668	0.0659667	-0.534112	-0.304943	0.0959131	0.443027	0.692826	-0.228262	0.544288	0.746996	1.09691	1.10165	0.980733	1.23698	1.22054		0.314248	0.796063	1.13498
sphingomyelin (d18:0/20:0, d16:0/22:0)*	57476	402	100015786	-1.42953	0.170911	1.48228	-0.988723	0.701743	0.653675	1.08608	-1.17604	0.47372	1.59673	1.1134	-1.51037	-0.566469	1.63686	0.840632	1.17295	1.58667	-1.16904	-1.27583	0.602379	-3.91804	-0.198347	-0.142491	0.301374	0.0163527		0.315303	-1.5305	-0.00577802
orotidine	35172	305	100001416	-0.251861	0.952268	0.362123	0.281905	0.578995	0.48508	1.72188	1.09442	0.931004	-1.36524	0.43312	-0.168334	-0.343128	0.00929204	0.0846201	-0.273307	0.588636	0.648634	0.279051	1.11407	1.08077	-0.885555	-0.551845	-0.633459	-0.537361		0.320561	0.824628	-0.652055
9,10-DiHOME	38399	209	179	0.244534	NA	-0.309008	1.17181	-0.941314	1.42629	-0.239632	0.815294	0.104161	NA	NA	0.0466724	-0.539747	NA	1.5541	0.969438	-0.245483	0.438315	1.52911	0.512538	2.65917	6.75926	6.81269	-0.617769	-1.11572		0.321103	1.56694	2.95961
gamma-glutamylglutamate	36738	400	331	0.0222053	0.166278	0.314152	-0.0486686	0.482291	0.313433	0.821495	0.558987	-0.0546287	0.0779099	0.0947562	0.575472	0.397765	0.339614	0.357079	0.0740472	0.769215	0.522867	-0.133568	-0.302365	-0.48101	0.0120881	-0.100506	-3.89951	-2.50847		0.321348	-0.305648	-1.6241
1-linoleoylglycerol (18:2)	27447	209	100001040	0.498791	0.410632	-0.142911	0.376133	0.115063	-0.368789	1.54315	0.3456	0.685663	-0.387076	0.110762	-0.162411	1.03303	-0.472713	0.72288	-0.336874	0.974075	0.847937	0.908744	0.166572	-0.0378981	0.247714	-0.328517	0.861371	0.634838		0.32183	0.345806	0.353851
laurate (12:0)	1645	209	181	-0.389332	-0.225031	-0.724026	0.894806	1.19862	2.08886	2.13384	2.13024	2.04627	-0.380228	-0.976308	-0.430612	-1.17101	-0.349101	-0.480759	2.05682	-0.46042	-1.06765	-0.346832	-0.127796	-0.017336	-0.817905	-0.824739	-0.520648	-0.52529		0.327499	-0.163988	-0.672145
phenyllactate (PLA)	22130	209	100000774	-1.12313	-0.837631	-1.33546	2.24961	4.97201	0.513785	3.40964	-0.396606	-0.446683	0.338876	0.146262	-1.53169	0.381657	0.388221	-0.266837	1.1872	-1.31462	-0.355889	2.89282	2.21106	4.55364	7.89928	7.99538	0.150228	0.221449		0.332151	3.21917	4.06658
oleate/vaccenate (18:1)	52285	209	100008930	1.04352	1.04088	-0.851879	-0.0921704	0.260483	0.886372	1.04037	0.689494	0.319017	0.539553	-0.885704	-0.29533	0.217112	-0.474271	0.252622	1.02721	1.33661	-0.0356768	0.302574	-0.0130436	1.6983	0.600985	0.482084	0.768671	0.776431		0.334346	0.662609	0.657043
1,2,3-benzenetriol sulfate (2)	48762	209	100006374	0.194514	-1.23938	-0.357246	1.22087	-0.00549014	-1.00751	NA	2.12334	-0.719329	-1.02003	1.08043	-0.886095	0.748673	1.30243	1.65385	2.41265	-1.36993	1.59425	0.18104	2.50278	-0.810209	1.14334	1.23824	0.696511	0.699933		0.336824	0.624536	0.944506
(N(1) + N(8))-acetylspermidine	57814	400	100016038	-0.261004	-0.017262	0.0273809	0.923687	-0.277007	0.342797	1.29001	1.14387	0.955284	0.224692	0.0685973	0.0774324	-0.681778	0.928783	0.236417	0.754072	-0.126492	0.475023	1.51354	0.244015	0.875268	-0.133455	-0.129092	-0.0673494	-0.133988		0.338028	0.877607	-0.115971
ferulic acid 4-sulfate	47114	209	100005389	NA	NA	NA	1.1847	0.694677	NA	NA	NA	NA	NA	NA	NA	NA	-0.592646	1.02153	NA	NA	-0.60748	NA	NA	NA	0.806414	0.813051	NA	NA		0.340155	#DIV/0!	0.809732
lysine	1301	400	407	-0.719363	0.59609	1.38224	0.250151	1.49549	-0.651488	-0.0975987	-0.277601	0.490682	-0.0126669	0.0337065	1.25155	1.03563	1.7304	-0.769502	-0.705627	0.660164	0.43311	0.145451	0.925032	-0.559313	-0.906266	-0.981966	0.424383	0.536152		0.340298	0.17039	-0.231924
allantoin	1107	305	1002	-0.174866	0.601125	0.0797747	0.463454	0.772642	0.847465	0.927935	-0.503262	-0.0243456	0.529037	0.13926	-0.939963	0.703302	0.450053	1.14042	0.900121	0.0795974	0.155524	1.3678	1.17397	1.29822	-0.232597	-0.0546141	-0.160691	-0.247426		0.341515	1.28	-0.173832
erythritol	20699	305	100000846	-1.12663	0.353312	-0.0706223	0.69198	0.730584	1.46802	-0.150268	0.256344	0.174079	-0.879253	0.361715	-0.718252	0.967749	1.0272	0.697785	0.797313	-0.305664	1.88491	-0.304112	1.50059	1.11031	-0.866771	-0.418762	-0.360376	-0.463622		0.342239	0.768929	-0.527383
linoleoyl-linoleoyl-glycerol (18:2/18:2) [1]*	54968	402	100010941	1.28146	-0.0116677	0.962726	0.209975	0.246736	0.224114	1.8329	-0.108557	0.905501	0.143022	-1.27733	0.859496	-0.0981029	-2.45094	0.0938919	0.833045	1.09255	1.43695	-0.889857	-0.350386	-2.16637	-0.883602	-0.889887	0.570274	0.537312		0.343098	-1.13554	-0.166476
N-formylphenylalanine	48433	209	100006056	NA	NA	NA	-0.208154	NA	NA	NA	-1.74761	-0.0615699	NA	0.815573	-0.283809	1.02757	0.815933	0.747944	1.44881	0.478834	0.814392	NA	NA	0.466808	-1.26879	NA	NA	NA		0.34981	0.466808	-1.26879
1-ribosyl-imidazoleacetate*	61868	400	100001668	-1.5055	-0.653707	0.0782479	-0.079172	0.348186	1.71531	-2.44486	0.442981	0.598311	3.01074	1.15605	-1.59794	-0.519763	0.684155	1.59761	0.0433889	1.95898	1.47994	-2.1119	3.00833	1.7937	-0.689132	-0.725812	2.24295	1.84898		0.35072	0.896712	0.669247
chenodeoxycholate	1563	209	1123	0.0216798	-1.21775	-1.83024	-0.35184	2.01672	1.41092	0.918928	1.39421	2.13117	1.37342	0.0887521	-2.32626	-0.468107	1.7043	1.92881	1.19343	-1.0701	-0.600932	-0.688035	-1.29769	-0.738426	0.872345	1.18528	0.10501	0.220959		0.350949	-0.908049	0.5959
ergothioneine	37459	400	100002154	NA	NA	NA	0.803509	0.77284	NA	1.14381	NA	NA	-2.20491	NA	NA	NA	NA	1.22628	0.369973	NA	NA	-2.12956	1.30123	NA	0.588553	0.595775	1.10876	1.16119		0.351917	-0.414169	0.863568
linoleoyl-arachidonoyl-glycerol (18:2/20:4) [2]*	54956	402	100010923	0.210027	-0.481491	0.474209	-0.934836	-0.367794	-0.993893	3.10822	2.02995	0.787843	-0.599522	-0.0560222	0.0534331	0.821665	0.165469	1.22446	-0.102505	0.822942	0.381243	-1.39585	0.595141	-1.52788	-0.0813097	-0.554506	1.08861	0.634856		0.363522	-0.776197	0.271913
isobutyrylcarnitine (C4)	33441	400	100001055	-0.858174	0.222151	1.07294	1.23547	-1.12021	0.402191	-2.86577	-0.484447	0.443207	0.0586841	1.39618	-1.18074	1.68721	1.75146	2.34524	0.480633	0.96489	1.05332	-1.10625	0.177503	-1.95479	-2.24635	-2.2741	-2.11311	-1.85918		0.366902	-0.961177	-2.12319
1-arachidoyl-GPC (20:0)	45456	402	100001384	-0.864899	-0.0542001	0.806283	0.681802	-0.209441	1.12745	0.837057	0.14354	-0.069857	-0.361156	1.34243	0.329477	1.09906	1.0485	0.559661	0.76747	-0.392357	-0.181648	1.81586	0.677273	2.45452	0.014479	0.275364	0.392265	NA		0.367176	1.64922	0.227369
3-methylxanthine	32445	209	100001108	NA	NA	NA	0.801971	NA	NA	-0.0646392	NA	NA	NA	NA	NA	NA	NA	NA	NA	NA	NA	NA	0.110812	NA	NA	0.0351045	0.154436	0.198883		0.368666	0.110812	0.129474
cys-gly, oxidized	18368	400	1224	1.47879	1.26247	1.06422	1.12316	0.871928	0.913355	0.870501	-0.201022	0.34727	-0.0461843	-0.383712	0.0612508	0.166531	-0.33285	0.45611	-0.315666	-0.457404	-0.176995	0.478636	0.963346	0.00748331	1.57814	1.75124	-0.501555	-0.705205		0.37232	0.483155	0.530655
histidine	59	209	355	-1.666	0.134445	0.109667	1.72569	1.02088	-0.137166	0.200012	0.278229	0.12292	1.03991	-0.258969	-0.234491	1.44675	0.193949	-0.0766352	0.271123	1.81785	0.728811	1.06585	0.618364	0.333623	-0.977069	-0.895314	-1.0857	-0.887317		0.373165	0.672612	-0.96135
5alpha-pregnan-3beta,20beta-diol monosulfate (1)	37196	209	100002009	-0.0900239	1.18619	1.78157	NA	NA	NA	NA	-0.787753	NA	NA	NA	NA	NA	NA	NA	-0.256872	0.420807	NA	NA	1.44535	NA	NA	NA	-0.659619	-0.190717		0.375653	1.44535	-0.425168
sphingomyelin (d18:1/20:2, d18:2/20:1, d16:1/22:2)*	57481	402	100006293	2.15252	2.84999	1.865	-1.97203	0.929941	-2.59126	1.73805	-2.35736	-0.00607997	0.700361	0.330331	1.46307	-0.584645	1.50121	0.273689	0.260773	1.29883	-0.983003	-3.79345	-0.777451	-7.84272	-2.09422	-2.1629	1.07101	0.453001		0.381633	-4.13788	-0.683276
phenylacetylglutamine	35126	400	100001417	0.815977	0.3831	1.0262	1.21643	-3.75146	2.10495	-3.17306	0.847719	0.419093	1.42231	1.82025	-0.255548	-0.533058	1.03142	2.07213	1.04138	0.992083	-0.53934	-0.299572	-0.74564	-0.233357	-0.119483	-0.0204649	-1.20943	-1.10722		0.385588	-0.42619	-0.614151
5-bromotryptophan	53242	209	100009338	-1.75791	0.417736	-0.688395	0.209989	1.82876	1.88501	0.876352	1.77667	0.526252	-0.0866536	-1.06148	0.355276	-0.0487679	0.427986	0.508782	2.01394	-0.912778	0.700671	0.731627	-0.620579	-1.19184	-2.87911	-2.46888	-1.60365	-1.3977		0.387302	-0.360263	-2.08733
N-palmitoylglycine	42092	209	100003686	0.360449	0.757268	0.64573	0.417554	1.22639	0.210234	1.7838	0.718016	1.1028	0.324639	-1.00327	-0.143726	-0.891773	-0.123741	0.887818	0.305293	0.752811	-0.348619	0.426606	2.87832	0.99535	0.207388	0.740424	1.36859	1.03939		0.38787	1.43343	0.838947
oleoyl-linoleoyl-glycerol (18:1/18:2) [2]	46799	402	100002990	-0.164809	-0.717771	-0.260919	-1.4324	0.39153	0.693025	2.19246	1.36923	0.651121	-0.00518014	-0.11916	0.119391	0.505934	1.00154	0.455031	0.87392	1.2037	0.320476	-1.60097	-0.236289	-1.78999	-0.199038	-0.577615	-0.0478982	-0.655068		0.393173	-1.20908	-0.369905
1-linoleoyl-2-linolenoyl-GPC (18:2/18:3)*	53176	402	100009343	-1.22911	0.920158	1.7117	-0.705663	-0.364237	-0.0112952	-0.987068	-0.307286	-0.700679	0.683359	1.12675	0.886029	0.629987	2.05912	0.754241	0.792925	1.30676	0.524911	-0.330144	0.370729	-0.498073	-0.871896	-0.613941	0.155576	-0.0476666		0.393923	-0.152496	-0.344482
glycochenodeoxycholate	32346	209	1628	-0.693838	-2.13745	-1.54449	1.63234	1.88615	2.02087	1.81757	0.573555	0.118881	1.91873	1.70587	-2.06633	1.06788	-0.3568	-0.104992	0.735695	0.755831	-0.224142	-0.41931	-2.38659	-2.06818	-0.668222	-0.677517	-2.71641	-2.73607		0.39474	-1.6247	-1.69956
phenylacetylcarnitine	48425	400	100006108	0.790679	0.308131	0.600896	0.884778	-1.89642	1.51995	NA	0.638772	-0.19271	0.501862	0.799118	-0.887754	0.861576	0.659468	0.632505	1.38759	0.581571	-0.326869	-0.470991	-0.552942	0.0768469	-1.31419	-1.35671	-1.8762	NA		0.403714	-0.315695	-1.5157
3-hydroxy-2-ethylpropionate	32397	209	100001170	-0.7064	0.565061	-0.756441	0.0328922	1.32809	1.00545	1.49517	0.243019	0.322228	1.46082	0.136139	0.0592557	-1.3806	0.471325	2.58096	-0.594807	1.32813	-0.140245	0.308221	0.129345	1.73847	0.265701	0.358765	-0.915737	-0.435658		0.413892	0.725347	-0.181732
pyruvate	48990	305	823	0.877789	0.976298	0.589458	1.04158	1.10718	0.559102	1.18566	1.89086	0.403426	0.359522	-0.549137	-1.00634	1.23845	0.525394	-0.156104	0.324956	-0.913869	-0.898217	-2.76124	0.528495	0.675965	-1.93779	-1.73066	-1.05668	-1.04929		0.419778	-0.518928	-1.4436
1-linoleoyl-GPI (18:2)*	36594	209	100001778	0.178234	-0.613081	-0.365214	0.798827	0.16131	1.92755	-0.159655	-0.0473412	0.588514	2.08979	-0.264154	-0.873868	-0.135284	0.523925	0.226606	1.38429	1.12864	1.03297	0.691768	0.140107	-0.134775	0.66549	0.367763	1.66554	1.69337		0.421226	0.232367	1.09804
oleoyl-arachidonoyl-glycerol (18:1/20:4) [2]*	54961	402	100010937	0.0262936	-0.796646	-0.6493	-1.12028	0.164171	-0.377684	3.2688	2.68373	1.26949	-0.0548577	0.158948	0.247283	0.870604	0.873649	1.14497	-0.243442	0.50949	-0.317531	-0.898751	-1.01511	-1.48155	0.808848	0.916616	1.21015	0.904095		0.425428	-1.1318	0.959926
N-acetylthreonine	33939	209	100001274	-1.79296	1.33927	0.528731	1.40926	1.65785	0.0473042	1.49483	1.47347	1.32058	-1.02338	0.244663	-0.0839237	-0.78559	-0.314813	0.854674	0.6313	-0.404693	1.13197	0.67409	2.04543	0.889705	0.532071	0.370177	-1.13902	-1.25088		0.429364	1.20307	-0.371912
phenylalanine	64	400	460	0.31318	-0.295946	-0.205855	1.46188	0.622656	-0.394945	-1.2082	-0.103299	0.695037	1.96862	-0.337672	-1.01397	1.18816	1.39062	0.556417	1.17919	1.11437	0.900446	0.133459	0.717365	0.551656	-0.256702	-0.616097	-1.16495	-1.00846		0.435039	0.467493	-0.761552
alpha-ketoglutaramate*	62101	305	100002397	-0.335548	0.309349	-0.426137	0.396161	0.916896	1.61045	0.165341	0.0627341	0.306719	0.559917	0.444521	0.189513	0.851958	0.200571	0.951552	0.78405	0.233395	0.658676	0.213791	0.96254	1.54751	0.534614	0.691274	-0.116622	-0.102443		0.437785	0.907947	0.251706
2-hydroxyhippurate (salicylurate)	18281	209	1869	-1.71942	0.214224	0.345419	0.817619	3.10376	0.00490498	0.833462	0.494965	-0.207499	2.55916	-0.0141004	-1.12759	-0.403378	-0.0425758	1.27976	0.444785	-0.220175	1.60922	0.211444	0.621962	-1.42055	-0.358427	-0.708909	-0.875181	-0.934732		0.442919	-0.195715	-0.719312
4-hydroxyglutamate	40499	400	100002544	-0.482482	0.635756	0.0755594	-0.0612192	1.20435	1.83034	1.73056	0.767615	0.221229	0.515731	-0.131396	-0.472975	-0.0079828	0.591368	0.691295	-0.696324	0.327229	1.24736	-1.29733	NA	NA	-0.167348	NA	-1.58458	-1.00309		0.443668	-1.29733	-0.918339
ceramide (d18:1/14:0, d16:1/16:0)*	57432	402	100015735	-0.360075	1.5062	2.09918	-1.33237	0.276859	0.820816	1.3739	0.381522	0.779135	-0.84737	0.503725	1.65741	-0.125678	1.84951	0.975535	1.10644	-0.909721	-1.70853	NA	0.836531	NA	-1.5177	-0.194502	-0.443959	0.400658		0.447027	0.836531	-0.438876
octanoylcarnitine (C8)	33936	402	100001247	-0.0780458	1.09033	0.898173	1.14755	-0.161647	1.38488	0.643448	0.442321	0.50033	-0.083857	-0.134367	0.420578	-0.422439	0.119457	0.0213169	0.529783	1.22829	0.50116	-0.263332	1.45753	0.965863	0.795349	0.860664	0.297858	0.00808247		0.44707	0.72002	0.490488
dihomo-linolenate (20:3n3 or n6)	35718	209	100001739	1.54156	1.63176	0.162433	-0.466524	1.06622	0.0169835	1.99481	0.314669	-0.254228	0.156207	-0.625232	0.55652	-0.932205	-0.0203863	1.19192	0.517439	1.68649	-0.345448	1.12791	0.890416	1.35925	2.08431	1.85637	2.34517	2.3036		0.455167	1.12586	2.14736
glycocholate	18476	209	342	-0.488529	-1.31484	-0.400145	1.73363	1.09289	0.744302	1.05557	0.502481	-0.860117	3.02857	1.07714	-0.46772	1.51878	-0.328735	0.138699	-0.274355	1.08101	0.398911	-0.398266	-1.07101	-0.786456	0.185944	0.124754	-2.80841	-2.74412		0.457642	-0.751911	-1.31046
perfluorooctanoate (PFOA)*	62071	209	100020208	-1.48798	0.0076567	0.0939162	1.55927	3.12999	NA	0.905108	-0.314603	1.47698	3.75839	NA	-2.48237	0.624394	NA	NA	0.459161	-1.15351	-0.142031	-1.33519	1.75236	0.043035	NA	NA	0.620565	1.18849		0.459598	0.153401	0.904529
carboxyethyl-GABA	40007	400	100003260	-1.12929	-1.07511	-0.6184	-0.788879	0.282416	1.59683	0.447563	0.773012	0.0658335	0.319784	0.457828	1.28281	1.23499	0.428327	1.61827	0.574043	1.12934	1.79084	-0.22253	-0.323183	0.795531	-2.57579	-2.02908	-1.32122	-0.857663		0.466122	0.083273	-1.69594
xanthine	3147	305	1004	-0.234561	0.420874	0.560548	0.555839	0.634653	1.97201	1.23475	1.26174	0.9345	0.46085	0.325097	0.626573	-0.774303	0.501307	0.35656	0.219523	-0.549594	-0.056263	1.47696	0.816717	1.5794	-0.0714234	-0.0146881	-0.302246	-0.140919		0.46945	1.29103	-0.132319
N-acetylvaline	1591	209	1084	-0.917506	0.294324	0.415155	0.351877	1.21525	1.11242	0.781045	1.36504	0.759232	-0.437301	0.315402	-0.860802	0.608666	0.163951	0.748238	0.687116	0.0346345	1.89717	-0.99148	0.257401	0.725515	-0.376408	-0.479917	0.0194899	-0.721055		0.474106	-0.00285468	-0.389473
1-linoleoyl-2-arachidonoyl-GPE (18:2/20:4)*	53189	402	100009222	-0.740589	-1.53428	-0.0311847	-1.22053	0.697879	-0.0232913	1.61815	0.558155	0.644204	0.334092	2.22951	1.10336	0.714958	1.76916	0.767337	0.307486	0.745553	0.638284	-1.03498	-1.4903	-2.14294	-0.0687543	NA	-0.361441	-2.00752		0.476569	-1.55607	-0.812571
proline	1898	400	480	-0.542975	0.135578	-0.148575	-0.0230296	1.91289	0.184342	2.18979	-0.492573	1.05712	1.40977	0.141763	-0.417973	2.27068	0.63856	-0.384787	-0.664306	1.03507	0.282515	-0.879089	-0.14261	-0.102578	-0.587295	-0.661216	-0.953928	-0.791906		0.476882	-0.374759	-0.748586
campesterol	33997	402	100001269	0.620386	-0.214372	-0.0626242	0.452005	NA	0.412949	NA	0.821743	0.29701	-0.0646971	1.63295	0.307122	0.776168	2.45903	1.0765	1.30355	-1.41553	-0.749774	0.334315	0.429585	-0.489196	-0.411977	-0.286273	0.200974	0.193739		0.478276	0.0915679	-0.0758842
oleoyl-arachidonoyl-glycerol (18:1/20:4) [1]*	54960	402	100010936	0.477491	-0.328537	0.0647438	-1.08926	-0.108459	-0.324096	3.25167	0.154653	1.04169	0.361981	0.823803	0.295045	1.02619	NA	1.66657	0.087638	0.59985	0.19976	-0.0234161	0.181682	-1.32362	1.34443	1.37386	1.68812	1.54586		0.482396	-0.388451	1.48807
myristoleoylcarnitine (C14:1)*	48182	402	100006051	0.640021	1.21448	-0.179743	0.795939	0.437513	2.13151	1.13722	0.960108	0.681762	0.995823	-1.33764	-1.10297	1.4	-0.977476	-0.0905072	1.36252	0.317367	0.37509	-0.370004	1.16634	2.35626	0.395761	0.424008	0.00816364	-0.203415		0.486723	1.05087	0.156129
taurodeoxycholate	12261	209	1668	1.28878	0.421555	1.18093	1.49729	0.763558	0.829978	0.837388	-0.113972	-0.851989	0.13511	1.11336	0.267764	1.78168	-0.736803	-0.509151	-0.822381	2.11082	-0.432905	0.164933	-0.0523	-0.799804	0.766658	0.716767	-2.207	-2.03096		0.486723	-0.229057	-0.688634
glycoursodeoxycholate	39379	209	100002911	-0.0114193	-0.185907	-0.831062	0.892319	-0.897252	0.236971	-1.42411	1.81943	-0.465488	1.45289	1.3795	NA	0.79414	1.38308	1.27527	1.88387	-0.154464	1.23624	0.732501	-1.54323	-0.468249	-1.29287	-1.34903	-2.00681	-1.87111		0.493177	-0.426328	-1.62995
linolenate [alpha or gamma; (18:3n3 or 6)]	34035	209	100001337	1.98109	1.25385	-0.107871	0.100258	-0.281759	0.38357	0.835072	0.315864	0.182679	0.169916	-0.303675	0.862384	0.324293	0.41752	0.76458	0.826068	1.35134	-0.151222	1.09297	-0.600304	2.37561	0.261979	0.135929	1.23836	1.17999		0.495775	0.956093	0.704064
octadecenedioate (C18:1-DC)*	61861	209	100019978	0.241076	0.101147	-0.0773875	0.465523	-0.0420035	1.9904	2.19564	-0.770917	0.0307655	0.511137	0.946701	-1.54542	0.670542	0.891001	0.317858	0.592139	1.19042	1.24822	1.30446	-0.648673	4.86484	-1.28395	-1.19562	-1.92483	-1.85594		0.497603	1.84021	-1.56508
3-hydroxyhippurate	39600	209	100002122	NA	NA	NA	1.53436	NA	NA	NA	-0.998072	NA	NA	NA	NA	NA	NA	0.88012	-0.232915	NA	1.31987	-0.111779	0.44454	NA	0.752267	0.730428	0.497616	0.449429		0.500674	0.16638	0.607435
urate	1604	209	1134	0.278729	0.850303	0.44799	1.27035	1.81473	0.722843	1.22578	0.830975	0.263261	1.36816	-0.0637796	-1.86821	0.627237	0.565059	0.158655	0.604705	0.215825	-0.245929	0.703347	1.71337	1.39623	-0.0150876	-0.131818	-0.70456	-0.677618		0.503705	1.27098	-0.382271
N6-carbamoylthreonyladenosine	35157	209	100001415	0.12295	0.724923	0.64656	0.189201	0.81744	1.21179	1.09426	1.20125	1.0648	0.317461	0.625123	-1.39731	-0.673446	2.07471	0.435233	-0.12992	-0.128256	1.07208	1.11783	1.40868	1.59259	-0.430224	-0.8821	-0.194841	-0.201354		0.514937	1.37303	-0.42713
2-stearoyl-GPE (18:0)*	41220	209	100003901	-0.994099	0.646162	1.56426	0.185055	0.827128	0.069137	2.14802	0.290539	0.755048	0.0158134	0.310428	1.00532	0.152155	0.256622	0.139341	0.669861	0.628056	0.64427	-0.284496	1.36426	-1.17595	1.29751	1.73245	0.716763	1.52557		0.517395	-0.032061	1.31807
leucine	60	400	397	-0.597804	0.0339568	0.941083	0.283258	1.59678	-0.304973	0.408069	-0.879826	0.403096	1.08869	0.572238	-0.405012	1.76808	0.718379	0.552956	-0.564568	2.27434	1.44444	-0.614871	0.493851	-1.19739	-0.780483	-0.928714	-0.812848	-0.867379		0.51851	-0.439469	-0.847356
stearidonate (18:4n3)	33969	209	100001229	2.46243	1.72192	0.880279	-0.344054	0.33866	0.275809	0.417993	-0.00229202	-0.804146	-0.471654	0.639517	1.46398	-0.195002	0.517813	1.53854	0.0221218	1.4675	-0.591578	1.83342	0.421833	2.83921	0.823532	0.704965	1.96093	2.00831		0.518768	1.69815	1.37443
2-aminoadipate	6146	305	381	-0.357131	0.402928	0.618381	-0.33107	0.570648	0.682893	0.319507	0.277852	-0.174553	0.254	0.66685	1.36828	1.62426	0.266584	0.849561	0.155999	1.30823	0.85358	0.920075	-0.119591	-0.897876	2.40589	2.5521	-0.917717	-0.728467		0.519822	-0.0324641	0.827952
ceramide (d16:1/24:1, d18:1/22:1)*	57437	402	100015727	-0.218736	1.76191	1.49991	-0.922701	0.796989	-0.463536	1.74669	-1.67439	0.442624	-0.486216	1.39243	1.41406	0.293471	2.12664	1.27179	-0.0716262	-0.049616	NA	-2.49991	0.822356	-1.84537	-0.546688	-0.226144	-0.157755	-0.220044		0.521159	-1.17431	-0.287658
glucuronide of C12H22O4 (1)*	61874	209	100019984	NA	NA	NA	0.177165	NA	NA	NA	0.787183	NA	NA	NA	NA	NA	NA	0.61055	NA	NA	NA	NA	NA	NA	NA	NA	NA	NA		0.524966	#DIV/0!	#DIV/0!
1-lignoceroyl-GPC (24:0)	49617	402	100002873	-2.67041	0.414567	1.69953	0.858923	-0.0205367	1.75122	0.634569	-0.0277209	-0.368094	-0.853067	1.27276	0.86294	1.54756	2.40453	1.00866	1.59464	0.0665567	-0.672592	5.82994	6.00883	7.56658	5.3316	5.49368	0.52139	0.13213		0.528001	6.46845	2.8697
1-behenoyl-GPC (22:0)	39792	402	100002868	NA	-0.0993025	0.710198	0.740501	0.0393515	2.52304	0.469611	0.343114	-0.550421	-1.05233	0.72535	0.0568383	1.88304	1.79249	0.449697	1.57237	NA	-1.15338	3.3075	2.4485	5.1764	0.269181	0.784662	0.466981	0.229196		0.528135	3.64414	0.437505
N1-methyladenosine	15650	400	1242	0.287959	0.814133	0.804147	0.124357	0.150508	0.102399	0.681104	1.58099	0.895815	0.646896	1.11294	-0.255822	-1.07992	1.35582	0.371578	0.839503	0.304614	0.802173	0.961397	0.960712	0.952876	-0.813168	-0.544246	-0.186579	0.918246		0.529955	0.958328	-0.156437
nervonoylcarnitine (C24:1)*	57531	402	100015846	-0.0938375	0.642567	-0.639511	1.54903	2.22163	1.51442	2.04731	-0.476369	1.29813	1.39053	-1.64046	-1.16662	1.47997	0.507995	0.307416	0.580899	0.662729	-0.613709	2.83538	1.78756	2.72831	0.490064	0.480494	-0.399732	-1.39368		0.531784	2.45041	-0.205713
2-isopropylmalate	15667	305	100000409	NA	NA	NA	0.807209	0.667631	NA	0.152656	NA	NA	NA	0.350033	NA	0.412601	NA	0.400233	0.669942	NA	0.834671	NA	NA	NA	NA	NA	0.692015	0.716425		0.536872	#DIV/0!	0.70422
2-hydroxy-3-methylvalerate	36746	209	100001541	1.16377	0.370089	-0.715647	2.54383	1.11339	1.56659	2.03324	0.800039	0.432956	1.43579	1.12505	-0.604901	0.0974114	-0.829056	-0.0155614	0.324539	-0.440431	-0.690472	6.97699	4.29261	6.44325	3.97241	3.98869	1.36569	1.54806		0.539479	5.90428	2.71871
octadecadienedioate (C18:2-DC)*	61860	209	100019982	0.135627	0.533451	1.30923	-0.0120424	-1.14405	1.77851	1.67554	-0.260054	-0.171076	0.186239	1.07485	-0.0397886	1.1525	1.76108	0.497729	-1.4137	1.48373	1.19036	1.52977	-1.14333	3.57422	1.0541	1.29343	-0.86509	-0.467763		0.541008	1.32022	0.253668
propionylglycine	31932	209	100001150	0.290545	0.371265	0.914463	0.517758	NA	NA	0.364469	0.81381	-0.0815572	0.735668	NA	0.504058	0.499521	0.953391	0.903084	NA	NA	0.315458	NA	1.5369	NA	4.87576	4.90378	0.726747	0.919749		0.546302	1.5369	2.85651
N-acetylserine	37076	305	100001851	-1.06817	0.490928	0.184833	0.283077	0.70477	2.05774	0.488456	1.06343	0.567293	0.549487	0.814171	-1.05469	-0.0479063	0.814078	1.32551	1.09472	-0.158702	1.74856	0.293715	1.11157	0.840287	-0.495017	-0.259246	-0.453028	-0.298465		0.547644	0.748524	-0.376439
N-acetylalanine	1585	305	1110	-0.725563	0.67671	0.373359	0.270519	0.940197	1.41416	0.823991	1.04052	1.11227	0.177996	0.285842	-1.03553	0.307008	0.947822	1.43823	0.821358	0.159246	0.849363	0.357879	1.88143	0.931921	5.17957	5.20131	-0.0405598	-0.104166		0.54875	1.05708	2.55904
indoleacetate	27513	209	100001034	-2.22577	0.8508	0.120655	1.02764	-0.404581	3.30437	-3.13758	0.170916	0.985911	-0.789672	0.751863	-0.140725	1.27973	2.86575	1.1379	2.02422	1.49487	0.617163	-1.04005	0.0151971	1.62395	-0.240081	-0.208617	-2.69584	-2.71324		0.55186	0.199701	-1.46444
oleoyl-oleoyl-glycerol (18:1/18:1) [2]*	54946	402	100010919	0.0623447	-0.566147	-0.510656	-1.96245	0.58359	1.50231	1.66869	1.53416	0.759787	0.723673	1.17782	-0.577157	1.53674	1.37282	0.749623	1.06725	0.904365	-0.0486283	-0.423243	0.734936	0.200723	0.927119	1.13504	-0.0496539	-0.305772		0.55434	0.170805	0.426683
3-methylglutarylcarnitine (2)	46548	400	100005850	-0.249599	-0.373612	0.986785	0.696298	-0.399161	1.47031	-1.42025	0.422489	0.443159	-0.559099	0.767071	3.21895	-1.02527	3.14944	0.743768	0.775259	0.760638	0.571096	0.718662	0.414197	1.0353	0.228818	0.244617	2.34107	2.46125		0.554349	0.722721	1.31894
1-oleoyl-2-dihomo-linolenoyl-GPC (18:1/20:3)*	52705	402	100009148	-0.593368	0.438413	-1.32089	-0.12507	-0.755544	2.58042	-0.951723	-3.05683	-2.20789	1.1461	2.90858	0.839802	2.17382	3.13444	1.36164	2.14876	2.11612	0.171927	1.0787	-0.0844411	0.445619	-1.36118	-0.0489078	-0.769082	-0.97631		0.55604	0.479959	-0.78887
1-stearoyl-2-oleoyl-GPE (18:0/18:1)	42448	402	100001856	-0.573524	-1.32128	-0.418023	-0.31355	0.650857	1.33733	0.93459	1.02322	0.361636	0.957182	1.07663	0.0882863	1.62845	0.996625	0.607071	0.995137	0.424956	1.5904	-0.341219	-0.257801	0.118555	0.476117	0.589142	-0.537372	-0.888367		0.558111	-0.160155	-0.09012
isoursodeoxycholate	57577	209	100002488	0.380723	0.764127	0.117012	0.319435	-2.24455	0.566792	NA	1.18037	1.16867	0.758047	-0.610221	NA	-0.295685	2.10706	1.87832	2.64185	-0.936788	1.20692	1.57731	0.565526	0.177046	-0.0670858	-0.0714646	-0.460414	-0.476971		0.56263	0.773293	-0.268984
isoleucine	1125	400	376	-0.285331	0.180491	1.20221	0.372368	1.59029	-0.461656	0.661684	-0.314967	0.490742	1.51545	-0.0603168	-0.362464	1.51307	-0.0108753	0.393918	0.234512	1.97464	1.51366	-0.919696	0.629842	-0.713548	0.851169	-0.747974	-0.850186	-0.809019		0.563746	-0.334468	-0.389003
C-glycosyltryptophan	48782	209	100006379	-0.574017	1.02868	0.341917	0.799556	0.578791	2.15028	0.998254	2.19064	1.30721	0.118979	0.269656	-0.0836031	-0.505053	-0.12069	1.31334	0.383808	-1.35492	1.34775	0.663073	1.94264	1.34471	-0.502462	-0.410306	0.342739	0.828155		0.566142	1.31681	0.0645313
glyco-beta-muricholate**	62066	209	100020214	NA	0.308104	0.790234	1.07986	NA	NA	NA	-0.152245	NA	-1.13246	1.90447	1.99732	1.64962	-0.895651	0.119378	-0.43588	2.05495	0.0727299	-1.23295	NA	-1.06001	NA	-1.38467	-1.01401	-0.717883		0.566186	-1.14648	-1.03885
picolinate	1512	400	1022	0.0155996	-0.693966	-0.0278357	-0.0452262	1.1887	2.07146	-0.0168483	-0.37383	-0.55354	1.24	1.84902	-1.12686	1.05058	1.61063	1.18205	0.230657	1.23146	1.63155	0.428503	-0.77097	1.52738	-0.78146	-1.09537	NA	NA		0.581311	0.394972	-0.938414
N-acetylglycine	27710	400	100001006	0.316618	1.26295	2.22874	-0.0616243	-0.00106561	0.547806	-0.9793	0.921742	0.298162	1.0056	-0.323759	0.949657	-0.016616	-0.31622	1.24357	1.73914	1.51301	0.197136	-0.91025	3.16939	-0.175558	2.85954	2.30722	3.55783	3.37198		0.584752	0.694528	3.02414
1-lignoceroyl-2-arachidonoyl-GPC (24:0/20:4)*	57602	402	100015914	NA	-0.163903	1.07367	1.00638	-0.273177	1.48395	0.944764	1.46082	-0.493699	-0.703494	0.759532	0.272009	0.945136	1.11228	0.65436	1.80506	-0.208272	0.319755	3.92801	4.77569	5.16509	0.111024	1.81615	0.968614	1.30031		0.587952	4.62293	1.04902
N-acetyl-1-methylhistidine*	43255	400	100004299	NA	0.475549	NA	2.11993	0.779928	1.47816	NA	NA	NA	NA	NA	NA	NA	-1.02319	NA	-0.0572714	NA	0.363819	NA	2.62775	NA	0.91855	0.812189	2.56443	2.53118		0.590989	2.62775	1.70659
glycodeoxycholate 3-sulfate	52975	209	100006642	0.141871	0.749906	0.993524	-0.314689	NA	NA	NA	NA	NA	1.10009	0.513996	0.852651	1.13442	NA	-0.370562	NA	1.12128	NA	NA	-0.830296	0.10719	0.685462	0.676707	-0.96363	-0.847233		0.592249	-0.361553	-0.112173
urea	1670	400	533	0.611125	0.665801	0.783224	1.7815	-0.0595627	0.537702	-3.04886	0.0952487	-0.596662	1.07009	1.54141	-1.27444	0.743251	1.66585	2.42449	1.79531	1.3639	0.600808	-0.204876	2.27822	1.55255	-0.558392	-0.377525	-1.10527	-0.912163		0.594455	1.20863	-0.738338
caffeic acid sulfate	53254	305	100009337	NA	NA	NA	-0.0885578	NA	NA	NA	NA	NA	0.363292	NA	NA	NA	NA	1.4004	NA	NA	0.714483	NA	0.118551	NA	1.41352	1.54266	NA	NA		0.597405	0.118551	1.47809
phosphatidylcholine (18:0/20:2, 20:0/18:2)*	53192	402	100009364	-1.67817	-0.216399	1.11413	0.474228	0.326219	2.2436	0.352546	-0.922721	-0.580073	0.356282	2.3849	1.42386	1.106	2.48948	0.543846	1.03562	1.02385	-0.710147	2.95331	1.9068	3.95222	0.147724	0.530876	-0.212716	-0.437764		0.598169	2.93744	0.00702978
glycochenodeoxycholate 3-sulfate	52974	209	100006641	-1.05813	-2.47396	-1.43667	0.195064	1.80247	2.63667	2.3319	1.45477	0.898491	1.52908	0.651673	0.121452	0.569836	-0.710783	0.895773	0.988914	0.593398	1.86478	-0.590819	-1.28387	0.259881	-1.19219	-1.10092	-1.13485	-1.08421		0.603041	-0.538269	-1.12804
1-stearoyl-2-docosahexaenoyl-GPC (18:0/22:6)	52611	402	100008916	0.201398	2.21383	3.81605	-2.69778	0.987701	-1.65317	1.3875	2.22203	0.739486	-1.35322	-0.0971908	2.54953	1.57716	0.288484	0.683767	-0.626091	-0.0614497	0.713422	1.52988	3.66503	-0.332483	-0.677452	-0.422991	0.928391	0.447811		0.60508	1.62081	0.0689398
taurocholate	18497	209	1648	0.136385	-1.48787	-0.328884	1.81028	1.68914	0.923141	1.53518	0.714595	-0.480311	1.77302	1.02886	-0.0886071	1.45277	0.327564	0.15217	-0.288813	1.26351	0.773235	0.742937	-0.218424	0.807508	1.7772	1.69242	NA	NA		0.605854	0.444007	1.73481
delta-CEHC	62287	209	100020416	NA	0.418204	1.10163	-0.31935	NA	0.633291	NA	1.44945	2.69239	NA	NA	0.528428	-0.485084	-0.711365	-1.73491	1.66958	1.11853	1.52338	NA	0.834731	NA	NA	-1.30816	-0.113685	-0.0816157		0.606475	0.834731	-0.501154
methyl-4-hydroxybenzoate sulfate	48429	209	100006116	0.348961	1.75493	1.7122	-0.606534	1.4855	0.347427	1.51435	0.0530577	-0.717522	1.45283	-0.255339	0.869462	-0.819603	1.48008	-0.0639005	1.09617	1.39248	-0.0999109	1.79327	-0.18905	-0.591849	-0.787739	-0.785696	-0.350116	-0.338667		0.608035	0.337458	-0.565554
4-hydroxy-2-oxoglutaric acid	40062	305	100002537	0.10996	0.680476	0.658082	1.04295	0.392606	1.16451	0.198174	0.561735	0.79308	0.0965295	-0.369958	-0.181358	1.46927	2.94989	0.435014	1.22905	-0.469535	0.189664	-0.660007	0.580338	0.469894	-3.62178	-4.02943	-1.39942	-1.22248		0.608341	0.130075	-2.56828
taurochenodeoxycholate	18494	209	1629	-0.0987746	-1.99292	-1.05232	2.01506	2.36051	2.01766	1.92817	0.73102	-0.105281	0.683987	1.64606	-1.36403	1.27146	0.469575	0.149662	0.549932	1.36186	0.43412	0.89749	-1.15156	0.329348	-0.482736	-0.506315	-2.55778	-2.79391		0.61143	0.0250943	-1.58519
2-oleoyl-GPE (18:1)*	45455	209	100001651	-1.52798	-0.86842	-0.093052	0.169803	0.643391	1.18096	0.834733	0.795793	0.345912	1.654	1.43611	-1.08315	2.38548	0.950329	0.629446	1.5937	0.264471	1.74251	-1.14883	-0.671934	0.150273	0.0156851	-0.198575	-1.1377	-0.981163		0.614112	-0.556831	-0.575439
andro steroid monosulfate C19H28O6S (1)*	32827	209	100002152	NA	1.04619	0.991231	0.349559	-0.529517	0.799376	NA	NA	1.08466	NA	0.704246	NA	0.587025	NA	NA	NA	NA	0.532919	0.637641	NA	NA	0.882675	0.87987	0.565963	0.579023		0.618409	0.637641	0.726883
1-oleoyl-2-linoleoyl-GPE (18:1/18:2)*	52687	402	100009078	-0.83143	-1.39384	-0.449134	0.105105	0.437875	1.85682	0.671926	0.167588	0.447217	1.86528	1.42778	0.53769	1.21127	1.40154	0.604218	0.837498	0.908996	1.33964	-0.344865	-0.777095	0.220202	-0.832516	-0.70804	-1.5657	-1.91257		0.619225	-0.300586	-1.25471
6-hydroxyindole sulfate	48698	209	100006260	0.382125	0.939994	1.64479	1.83282	-1.56374	2.21765	-0.457458	0.543006	0.472897	1.3023	1.97987	-1.00851	0.861519	0.953417	2.30534	0.0805292	0.343335	-1.65703	0.00639018	0.796644	0.74858	-0.23642	-0.204647	0.262042	0.380616		0.620714	0.517205	0.0503976
sulfate*	46960	209	100002528	-0.543286	0.592005	0.586631	0.404274	0.964887	1.15022	-0.0885226	0.54749	0.398508	0.928909	0.642689	0.334351	0.875475	-0.504077	2.19161	0.315137	0.950559	1.50087	0.262437	1.97489	1.91696	-0.717255	-0.698421	-0.221962	-0.00337471		0.624873	1.38476	-0.410253
fumarate	1643	305	330	1.26176	1.44132	1.53919	0.973993	1.28021	1.82398	0.522828	-0.213658	0.779773	-0.969178	0.309978	-1.14989	0.438464	1.32503	0.297892	0.377575	1.38357	-0.129763	-1.58557	1.0622	0.542625	-0.049082	0.0920567	-2.6342	-2.24068		0.627394	0.00641782	-1.20798
3-(3-hydroxyphenyl)propionate	35635	209	100001624	NA	NA	NA	1.32284	NA	NA	NA	0.338857	NA	NA	NA	NA	NA	NA	0.504533	-0.406335	NA	1.38839	-1.0432	-0.0384337	NA	3.0144	3.02427	-0.348126	-0.764633		0.629656	-0.540817	1.23148
5alpha-androstan-3beta,17beta-diol disulfate	37190	209	100001987	0.776479	1.44278	1.55115	-0.25814	NA	NA	NA	NA	NA	NA	NA	NA	-0.360996	NA	NA	NA	NA	NA	NA	0.360022	NA	2.32934	2.31484	1.04612	1.03556		0.630256	0.360022	1.68147
eugenol sulfate	48715	209	100006171	NA	NA	NA	-0.251683	NA	NA	NA	NA	NA	2.54963	0.0742011	NA	NA	NA	NA	0.478531	NA	0.319271	NA	NA	NA	NA	NA	NA	NA		0.633989	#DIV/0!	#DIV/0!
ursodeoxycholate	1605	209	1135	0.67257	0.0829841	-1.231	-0.0247905	NA	-0.0059135	NA	1.62601	0.706672	1.21294	0.110305	NA	0.0372276	2.30969	2.29864	2.06469	-1.03805	0.738441	1.32579	0.255942	0.645223	0.533409	0.61567	-0.104835	-0.0189379		0.637362	0.742317	0.256326
methionine sulfone	44878	400	100004635	-3.79803	1.88291	2.17451	0.685704	1.12287	1.03033	0.0349581	1.39196	0.453618	0.0176295	-0.109422	3.18625	1.15599	0.847501	1.37834	-0.7173	0.58056	0.214989	2.41139	2.30547	3.56068	0.436674	0.372044	-0.468746	-0.266673		0.640743	2.75918	0.0183246
palmitoyl-arachidonoyl-glycerol (16:0/20:4) [1]*	54957	402	100010924	-0.0652702	-0.555244	0.512107	0.230204	1.59425	NA	3.74748	0.91194	1.01142	0.0866283	0.536638	0.737964	-0.367743	NA	NA	0.549116	NA	0.107805	0.849785	1.50228	NA	2.24273	1.94737	1.8731	1.96328		0.645521	1.17603	2.00662
glycine	58	400	340	-0.402746	1.93008	1.44413	0.994052	0.413982	0.0312848	0.019733	0.940338	0.330064	1.41715	-0.164538	1.15757	1.56817	0.210143	1.20867	-0.232586	1.45348	-0.687882	-0.281599	2.13883	0.209475	1.11567	1.11427	0.577605	0.75782		0.646172	0.688902	0.891339
1-eicosenoyl-GPC (20:1)*	44560	402	100005352	-0.0056364	0.975469	0.592656	-0.0913386	0.157351	1.40597	0.612033	-1.01138	-0.259519	0.715561	2.37605	-0.118226	1.75382	1.72969	1.50908	1.02872	0.853454	-0.522683	2.24754	0.338538	2.00077	0.150787	0.294795	0.239421	-0.308258		0.650059	1.52895	0.0941862
glycohyocholate	42574	209	100004083	-2.12587	-1.08493	-0.18266	0.652662	1.29143	2.74223	1.80878	1.53296	0.140295	1.349	0.00713596	0.565979	1.02415	0.186389	0.772186	0.638915	0.420244	1.97177	0.299538	NA	0.490308	3.35701	3.3623	NA	NA		0.650592	0.394923	3.35965
3-methoxycatechol sulfate (1)	48763	209	100006375	-0.634075	NA	NA	0.247152	-0.817123	NA	NA	2.15126	NA	NA	0.366595	NA	1.43087	0.0208322	0.715937	2.10415	NA	0.949009	NA	2.65626	NA	-0.437733	-0.34977	-0.250796	-0.19791		0.653461	2.65626	-0.309052
1-stearoyl-2-linoleoyl-GPI (18:0/18:2)	52468	402	100008994	-0.207503	0.156942	0.606315	0.795644	-0.537047	1.4758	0.562611	0.464806	0.458977	-0.12535	1.10748	1.15142	1.22958	1.7716	1.03182	1.19686	0.908795	-0.227189	0.0105036	0.49924	0.208993	0.909719	1.14885	1.61572	1.17011		0.656754	0.239579	1.2111
5-oxoproline	1494	209	1021	1.60524	1.34534	1.18086	1.28103	1.22113	1.05344	1.26692	0.896839	-0.0472935	0.946821	0.303293	1.1054	0.291067	0.429559	0.0740573	0.00178321	-0.635882	-0.441584	0.169086	0.402628	0.0770884	0.425225	0.465858	-0.310993	-0.243436		0.659889	0.216268	0.0841634
5alpha-pregnan-3beta,20alpha-diol monosulfate (2)	37200	209	100002014	NA	1.10069	1.78961	0.265497	NA	NA	NA	NA	NA	NA	NA	NA	NA	NA	NA	0.072571	0.0805576	NA	NA	0.833339	NA	NA	NA	-0.98987	NA		0.661784	0.833339	-0.98987
glycodeoxycholate	18477	209	100000436	1.00363	0.949129	1.1323	1.23208	0.784817	0.908763	0.637166	0.183762	-0.0515683	0.575224	1.29481	0.497417	1.5219	-0.103605	-0.200221	-0.076389	1.52411	0.168644	-0.2428	0.172175	-0.916024	0.987232	0.987704	-0.431442	-0.372727		0.665665	-0.328883	0.292692
3-methyl-2-oxovalerate	15676	209	100000036	-0.436163	1.18106	1.35596	-0.146911	1.66324	0.159832	1.37179	0.681659	0.537783	1.43458	-0.381816	0.371943	0.78494	0.0566639	0.561217	1.52934	0.803804	0.465362	0.326835	1.22869	0.266392	0.331975	0.432941	-1.14096	-0.964433		0.666349	0.607307	-0.335119
heptanoate (7:0)	1644	209	925	1.1455	0.199502	0.453792	1.94161	-0.512425	2.25395	1.7139	1.4209	0.0942944	0.191471	-1.26129	2.36482	0.365313	0.252568	0.0495114	0.274999	0.123934	0.922868	-0.690413	NA	NA	0.270123	0.438128	-0.785852	NA		0.666401	-0.690413	-0.0258671
phenylacetylglycine	33945	209	100001275	NA	NA	NA	0.874522	NA	NA	NA	NA	NA	NA	0.495567	NA	NA	NA	0.67485	NA	NA	NA	NA	NA	NA	2.77754	2.71589	NA	NA		0.681646	#DIV/0!	2.74672
docosatrienoate (22:3n3)	32417	209	100001195	1.31067	1.31043	-0.00770195	0.337791	1.60973	1.07269	2.35407	0.730912	0.151492	1.03108	-0.231322	0.508136	-0.678828	0.204731	1.7563	0.207209	0.934244	-0.143207	0.952168	0.574647	2.11425	1.86148	0.832824	1.77215	1.63156		0.692135	1.21369	1.5245
propionylcarnitine (C3)	32452	400	100001162	-0.626036	0.150511	0.826565	1.1228	0.835417	0.777515	0.000928306	0.61818	0.282147	0.878565	1.09624	0.498207	1.74802	0.803398	0.900085	0.937063	1.29873	0.34044	0.0636801	0.668451	-0.58189	-0.339363	-0.321079	-1.1299	-1.02476		0.69382	0.0500806	-0.703775
1H-indole-7-acetic acid	57783	209	100004601	NA	1.49397	1.13397	NA	NA	1.30293	NA	NA	0.640825	NA	-0.179395	NA	-0.255688	NA	0.883116	NA	0.530851	NA	NA	NA	NA	0.772261	0.60532	0.0347921	0.474128		0.693822	#DIV/0!	0.471625
histidylalanine	42027	209	100003542	NA	NA	NA	NA	NA	NA	NA	0.694479	NA	NA	NA	NA	NA	NA	NA	NA	NA	NA	NA	NA	NA	1.15202	1.08322	NA	NA		0.694479	#DIV/0!	1.11762
2-hydroxystearate	17945	209	1239	-0.486858	1.2814	-0.525975	0.067281	1.41568	0.31856	2.87894	0.692038	0.648942	0.0708789	-0.481769	-0.668606	-0.460112	-0.000678402	3.03439	0.442515	2.78274	1.5293	1.49814	0.785729	0.304507	0.518285	-0.520834	-0.106492	-0.185828		0.696593	0.862792	-0.0737172
3-ureidopropionate	3155	305	1053	0.940135	NA	NA	1.54798	0.686086	0.760691	1.29508	0.0598473	0.741775	NA	NA	0.665528	NA	NA	-0.0148612	0.645756	0.920252	0.27817	0.88983	NA	2.22234	6.53767	6.63414	0.0813971	0.961202		0.710537	1.55609	3.5536
beta-hydroxyisovalerate	12129	209	1442	-0.64459	0.369544	-0.295647	-0.0702533	1.55095	2.55708	2.3191	1.04033	0.526812	1.47137	0.72818	-0.630305	0.793513	0.936903	1.01895	0.349204	-0.526033	1.31723	-0.0753051	0.0391062	-0.545082	0.303665	0.502351	0.213812	0.0859048		0.711797	-0.19376	0.276433
N-palmitoyl-sphinganine (d18:0/16:0)	52604	402	100009028	-1.17561	0.248373	1.24859	-0.188988	0.941925	0.500924	1.78113	1.10346	1.49562	0.913048	1.02973	0.0133736	0.543065	1.41378	1.12707	0.95672	1.2051	-0.207587	-0.357055	0.708927	-0.651158	0.474111	0.776952	-0.68369	-0.87854		0.71943	-0.0997617	-0.0777918
dihomo-linoleate (20:2n6)	17805	209	1231	2.06743	1.62956	0.225668	0.0273835	1.33269	0.572904	2.50455	0.595507	0.333767	0.644072	-0.657728	0.471548	-0.661573	-0.160112	0.788221	0.971937	1.9366	0.43806	1.13822	0.543778	2.09866	1.31935	1.10681	1.85359	1.85258		0.725583	1.26022	1.53308
thioproline	53231	400	100009232	0.0122302	0.792858	0.655436	0.682685	0.839728	0.606092	0.867943	0.532409	0.609398	0.629732	0.495022	1.10892	1.01036	1.03793	0.841916	0.828156	0.903549	0.619049	-0.126868	1.03198	0.377767	-0.00045064	0.0207861	-0.127393	-0.0535943		0.7263	0.427625	-0.040163
methionine sulfoxide	18374	400	100000039	0.257987	0.123609	0.369253	0.28432	1.0479	0.875	-1.03688	0.0647831	1.79483	1.12363	1.73319	0.375953	2.1035	1.51009	1.12835	0.532937	0.443649	0.346472	0.434755	-0.419646	0.597868	-0.96297	-0.715391	-0.856685	-0.747544		0.726586	0.204326	-0.820647
3-hydroxyisobutyrate	1549	305	111	0.765327	0.0860718	0.28937	-0.185497	0.214628	1.40383	NA	0.667472	0.677971	1.08119	0.666559	-0.857834	1.31289	0.701282	1.03148	0.963429	2.04737	1.51065	-0.84457	-0.876705	1.5963	-0.44562	-0.340171	-1.25915	-1.52328		0.728012	-0.0416571	-0.892054
imidazole propionate	40730	400	100003434	1.93783	-1.3908	-1.09345	-0.0324126	1.29146	2.45397	-1.11846	0.976806	1.07408	-0.382512	-0.354058	0.899909	-0.4899	1.3767	1.71984	2.82323	1.93791	1.56922	1.4825	0.262973	1.13171	-0.504848	-0.353948	-0.872954	-1.18442		0.733298	0.959062	-0.729041
arabinose	575	305	828	0.358106	0.501378	0.539539	0.364921	0.704184	1.39366	1.11753	0.67099	0.631481	0.445695	1.00946	NA	NA	0.515569	1.10059	NA	0.253801	1.40688	0.522555	0.271135	0.879048	NA	NA	-0.0352173	0.113561		0.734252	0.557579	0.0391719
3-indoxyl sulfate	27672	209	100000467	0.519668	1.01398	1.61625	1.84531	-1.29327	3.31205	-0.355373	0.512246	0.798005	1.25376	1.90046	-1.07616	1.10384	1.34528	2.36578	0.16954	0.318818	-1.95385	0.371884	0.442611	1.23875	-0.744599	-0.849954	0.223171	0.14398		0.744241	0.684414	-0.306851
dopamine 3-O-sulfate	48407	209	100006361	-0.476351	0.163825	0.426181	-0.0678926	0.235685	1.35069	0.314608	0.495386	1.38986	-0.0936917	1.80547	0.559247	1.49519	1.25923	1.36274	1.27769	1.25284	0.678789	0.931624	-0.207335	0.306578	-1.77144	NA	0.0486281	-0.0175717		0.746083	0.343622	-0.580129
4-cholesten-3-one	38125	402	100002227	0.488443	1.06247	0.67219	0.352987	0.900444	0.26174	1.29193	0.690155	0.635903	0.509954	0.754896	0.951376	1.23923	0.989158	0.969247	0.732606	1.24133	-0.276582	0.539516	2.03084	1.64461	1.05686	0.69486	0.662828	0.729404		0.748193	1.40499	0.785989
p-cresol glucuronide*	48841	209	100006191	1.60983	0.66418	1.77915	1.08672	NA	2.33786	NA	NA	NA	NA	1.81324	0.534527	0.526346	-0.68602	2.00565	-0.987828	0.151842	-1.02201	NA	0.0142431	NA	0.0457887	0.00369742	-1.30473	-1.34633		0.754884	0.0142431	-0.650394
palmitoleoylcarnitine (C16:1)*	53223	402	100009406	0.959456	1.50398	1.14892	0.915017	1.27044	2.11063	2.04493	0.720731	0.722869	1.42017	-0.819223	-0.134615	0.984289	-0.776646	0.0244271	1.27198	0.24183	-0.00690345	0.0220511	1.45174	1.80455	1.15074	1.20256	0.619611	0.246869		0.755683	1.09278	0.804943
quinate	18335	305	100000442	NA	NA	NA	0.30375	NA	0.123902	NA	NA	0.469421	NA	NA	NA	NA	NA	NA	0.476023	NA	2.41525	0.632548	NA	NA	1.97084	1.983	0.223348	0.0364047		0.757669	0.632548	1.0534
hexadecanedioate (C16-DC)	35678	209	100001614	0.484671	0.603061	1.89304	0.241474	1.03443	1.11642	2.6508	0.599605	0.436635	0.207732	1.21113	-0.229849	-0.766065	1.0147	0.654335	-0.155713	1.74415	0.971822	3.75669	1.47006	5.34254	0.768488	0.704365	-0.863452	-0.866194		0.761799	3.5231	-0.0641982
16-hydroxypalmitate	39609	209	100002953	0.865642	0.919818	2.32162	-0.146557	0.908313	0.103843	2.06224	1.00286	0.70859	-0.036602	0.744358	0.884963	-0.503588	0.588208	1.71936	0.140137	0.873939	0.635402	2.56622	1.61654	2.43801	1.11219	0.828568	0.682378	0.864608		0.766252	2.20692	0.871936
octadecenedioylcarnitine (C18:1-DC)*	61865	402	100005996	1.16883	1.10733	0.0131759	0.817127	0.872599	3.00353	2.68948	0.163443	0.937414	0.357749	0.330887	-2.02299	1.27489	0.361411	0.249061	1.31317	0.510259	0.675254	2.73569	0.389171	6.48958	-1.21297	-1.37257	-2.31793	-2.51695		0.767923	3.20481	-1.85511
androstenediol (3beta,17beta) monosulfate (1)	37211	209	100002028	1.0778	1.41515	1.76669	0.0550577	NA	NA	NA	NA	NA	NA	NA	0.174652	0.151049	NA	NA	NA	NA	NA	NA	0.279669	NA	1.68781	1.67483	0.933605	0.950146		0.7734	0.279669	1.3116
stearoyl ethanolamide	38625	402	100002254	1.53942	1.81033	0.708348	-0.0345969	1.19853	1.07361	2.79225	1.67958	0.940644	0.640613	-1.40121	0.17659	-0.143696	0.476428	0.387822	0.97918	0.804617	0.437556	0.251703	1.86101	1.46858	0.786785	0.712362	0.853093	0.528134		0.781445	1.19376	0.720094
propyl 4-hydroxybenzoate sulfate	48460	209	100006264	0.854058	1.13282	0.775483	NA	1.05575	0.831005	0.721696	0.558753	NA	1.22873	0.457079	NA	0.069999	1.10982	0.456234	0.771528	1.26115	0.444912	1.53204	NA	NA	NA	NA	0.201697	0.215697		0.781934	1.53204	0.208697
dimethylarginine (SDMA + ADMA)	36808	400	100001810	-0.598482	1.23607	1.33961	0.982488	1.43615	0.892638	0.920983	0.933681	1.18531	0.388501	0.419042	0.38128	0.763904	0.64732	0.592209	0.512914	0.860035	1.29782	0.850745	1.33177	1.3466	-0.809595	-0.809713	-0.385429	-0.537269		0.788415	1.17637	-0.635502
1-erucoyl-GPC (22:1)*	55070	402	100002869	NA	0.880069	1.02871	NA	1.17708	0.634416	1.4001	NA	-0.0932644	0.509787	1.55297	-0.0566155	1.00452	1.25486	1.18701	0.632265	0.768446	-0.0267038	1.80943	1.55523	2.52926	0.886594	1.00425	0.646638	0.531641		0.790243	1.96464	0.767282
N-acetylglutamate	15720	305	100000282	-1.88753	-0.209575	0.215436	-0.143687	1.41935	2.6198	2.03428	0.650691	0.989305	1.05121	0.197331	-1.40084	1.40057	2.71144	1.30447	1.14693	0.0358597	2.20648	-2.94692	-0.550567	-0.489818	-1.79224	-0.931108	-1.32334	-0.991021		0.796751	-1.3291	-1.25943
3-hydroxydecanoate	22053	209	100000997	0.12443	1.27293	0.444139	1.12572	2.02365	1.76598	2.39162	1.31445	1.38188	0.704271	-0.3694	-0.339261	-0.0503566	-0.156889	0.274868	0.607843	1.11729	0.708967	-1.12163	-0.255367	2.96115	-0.0386155	0.11886	-0.416779	-0.280066		0.796784	0.528051	-0.15415
N-acetylcitrulline	48434	209	100001577	NA	0.690857	NA	1.34223	1.42379	1.5129	NA	NA	0.0305515	NA	NA	NA	NA	NA	0.204786	0.988359	NA	0.181755	NA	1.95692	NA	5.36709	5.26239	1.6715	1.59995		0.796904	1.95692	3.47523
alpha-tocopherol	1561	402	1105	0.302961	0.867297	0.888254	-0.251604	1.12799	0.48078	1.49172	0.874239	1.5477	0.124118	1.56783	-0.138695	1.2408	-0.0273294	1.26025	1.16306	1.55209	0.368931	0.533848	1.3133	0.0545322	0.377485	-0.148914	0.364651	-0.381629		0.802244	0.633893	0.0528984
glucuronide of C10H18O2 (7)*	61887	209	100020014	NA	NA	NA	0.983883	NA	NA	NA	NA	NA	NA	NA	0.620646	NA	NA	NA	NA	NA	NA	NA	0.300995	NA	0.403367	0.193001	0.482484	0.529276		0.802265	0.300995	0.402032
1-nervonoyl-GPC (24:1n9)*	55071	402	100002874	-1.05004	1.42781	1.37889	-0.435042	1.20742	0.677165	1.00528	-0.18067	-0.33823	0.546729	2.22734	0.769438	1.40029	2.40192	1.89198	0.511787	0.943833	0.113946	4.49987	4.13442	4.77406	1.40255	1.57997	0.305427	0.382104		0.805547	4.46945	0.917512
N-acetylneuraminate	32377	305	1162	0.0763346	-0.167627	0.0282049	-0.165227	0.6146	1.48396	1.36395	1.3275	1.21034	1.63362	1.1531	-0.0834653	-0.243788	1.36019	1.26989	0.586368	0.0704958	3.08183	-0.444104	0.306887	0.838945	-0.608839	-0.919027	-0.513123	-0.704382		0.811126	0.233909	-0.686342
behenate (22:0)*	12125	209	314	0.485444	-0.0824365	0.338778	1.5047	0.405841	2.01015	0.941097	1.14741	0.271086	1.14381	0.129511	0.407105	1.42717	0.560354	0.221691	1.87601	0.744757	1.10896	0.233633	0.284471	2.85194	0.089471	-0.0145258	-0.160866	0.315121		0.813413	1.12335	0.0573001
salicylate	1515	305	501	-0.0814697	0.22637	0.628471	0.704637	4.36367	0.126915	1.2063	1.17978	-0.612059	3.55423	-0.0972065	-1.11382	0.158597	0.0683575	1.43407	0.813545	0.630722	1.49912	0.173771	0.588982	-0.520933	-0.350328	-0.510229	-0.783226	-0.811124		0.816124	0.0806067	-0.613727
glutarate (C5-DC)	396	305	339	-0.639585	0.148042	0.411128	0.700587	-0.440985	4.13422	0.616097	1.41168	0.0245649	1.21645	0.466291	0.805135	-0.738727	1.36563	2.93659	1.71581	1.06792	-0.504135	1.189	-0.267499	1.14924	4.38315	4.41726	0.123747	0.373102		0.816484	0.690249	2.32431
epiandrosterone sulfate	33973	209	100001287	0.926903	1.6198	1.72089	-0.128031	NA	NA	NA	NA	NA	NA	NA	NA	-0.0141411	NA	NA	NA	NA	NA	NA	0.459903	NA	1.3746	1.35056	0.308464	0.30737		0.825084	0.459903	0.835249
N-alpha-acetylornithine	32984	400	100000285	NA	0.209841	-0.171236	0.259881	1.04796	1.44194	0.775512	NA	NA	NA	1.11956	1.41734	0.791275	NA	0.778673	NA	NA	1.45093	NA	NA	NA	2.98885	2.92238	0.476422	-0.593993		0.829243	#DIV/0!	1.44842
N-acetylmethionine	1589	209	1083	-0.571052	0.217888	0.664972	-0.085052	0.661491	-0.292531	-0.109971	1.66705	1.14743	8.18732	-0.118978	-0.945847	0.04556	1.46889	0.918292	1.11618	0.191028	0.770572	0.468032	0.218212	0.0549156	-1.98267	-1.9315	-0.485799	-0.427513		0.829625	0.247053	-1.20687
eicosenoate (20:1)	33587	209	100001335	1.77003	1.42205	-0.640042	0.110596	0.95419	1.61904	2.08395	0.559989	0.0757955	1.2779	-0.0176136	-0.0345538	0.434845	0.327982	1.21559	1.11106	2.73081	0.0963199	1.64562	0.319607	3.36024	1.04158	0.655813	0.925407	0.728055		0.838774	1.77516	0.837713
phenylacetate	57745	209	100000011	0.868639	0.392394	1.05431	1.17987	NA	1.83356	NA	0.634563	-0.630037	1.17408	1.22935	NA	0.152126	0.755956	1.39533	0.701035	1.12096	NA	-0.669879	-0.640234	0.597595	2.70362	2.63254	NA	NA		0.847295	-0.237506	2.66808
phosphatidylcholine (18:0/20:5, 16:0/22:5n6)*	52720	402	100009167	-0.0379098	1.40182	2.56674	-0.108887	-0.306521	-0.995834	NA	NA	NA	-1.5126	2.53691	2.71736	1.38086	2.23675	1.6655	-0.0903224	0.491102	NA	1.00869	NA	-0.351702	0.648994	0.00990064	1.49766	0.869026		0.853213	0.328494	0.756396
threonate	27738	305	100001022	0.117891	1.63774	1.43717	1.91275	0.0244676	1.50462	0.805973	-0.334891	0.757898	0.784855	1.37894	0.886286	0.633404	-0.787018	1.25375	1.02452	0.668957	1.65565	1.92543	0.561438	1.37235	-3.44548	-3.5433	0.333633	0.431224		0.853498	1.28641	-1.55598
N-acetylalliin	45404	209	100005367	NA	NA	NA	0.856672	NA	NA	NA	NA	NA	NA	NA	NA	NA	NA	NA	NA	NA	NA	NA	2.46364	NA	1.20702	1.12305	2.48948	2.49739		0.856672	2.46364	1.82924
myristoyl dihydrosphingomyelin (d18:0/14:0)*	57365	402	100009038	-3.27129	1.97619	3.04066	-1.8929	1.15955	1.49334	1.78936	-1.11906	0.548705	0.0492732	3.22014	1.23634	-0.361945	3.62067	2.06099	1.45656	2.32537	-1.73854	-1.99258	0.35402	-2.21866	-0.85622	-0.58198	0.108292	-0.051256		0.8663	-1.28574	-0.345291
N-formylmethionine	2829	209	194	0.512227	0.479936	0.47958	-0.294612	1.33529	1.49389	1.27297	1.40738	1.32081	0.690668	1.40343	-0.134569	1.05313	1.23079	1.10615	0.753607	0.463533	1.03757	0.89996	1.48595	0.587445	-0.682588	-0.671546	-0.179306	-0.166363		0.867321	0.991118	-0.424951
3-aminoisobutyrate	1566	400	1114	-1.03956	1.07332	1.84294	0.48089	1.09446	2.00913	2.38288	0.483142	1.57129	0.222738	0.467976	0.37925	0.870445	1.18984	0.739093	0.143055	0.99478	0.708947	-0.716962	2.4577	-0.177012	-2.49555	-2.50541	0.762263	0.792419		0.867478	0.521242	-0.86157
ethylmalonate	15765	305	2054	0.235953	0.48881	0.440178	-0.554281	0.29651	1.55392	1.26539	0.39427	0.679479	0.624832	1.24566	-0.186689	2.36522	1.6255	1.03207	2.13966	0.540023	1.44745	1.32075	0.297012	3.48643	-1.28445	-1.44671	-1.37329	-1.29296		0.868552	1.7014	-1.34935
octadecanedioylcarnitine (C18-DC)*	61867	402	100005998	0.73275	0.852016	0.768686	1.5252	2.23967	2.70468	3.05545	1.1577	1.8144	0.304055	0.146196	-2.08407	0.66066	-0.15669	-0.162856	1.35963	-0.0255431	0.783651	4.32013	2.32374	7.07736	-1.0493	-0.756595	-1.97283	-2.19727		0.870866	4.57374	-1.494
1-nervonoyl-2-arachidonoyl-GPC (24:1/20:4)*	57603	402	100015915	NA	1.4272	0.958585	0.418083	0.751428	-0.0585547	1.4006	-0.134042	0.636773	0.444569	1.61556	0.247769	1.31919	1.96208	1.91731	0.522711	1.68978	-0.215225	3.21703	3.26972	3.4269	0.922064	0.680331	0.68823	0.259558		0.876695	3.30455	0.637546
threonine	1284	400	564	0.12181	2.70655	2.31305	0.623641	2.03758	1.18617	0.235744	-0.301821	0.125698	0.479753	0.332342	2.26364	1.51272	0.898121	-0.552651	-0.166205	0.938721	1.05825	0.971333	0.85713	0.223717	0.504195	0.484274	-0.554202	-0.481075		0.878506	0.68406	-0.0117021
bradykinin	22154	402	100000967	NA	0.891214	NA	NA	NA	NA	NA	NA	NA	NA	NA	NA	NA	NA	NA	0.871621	NA	NA	NA	NA	NA	1.66184	1.68467	1.04694	0.976094		0.881418	#DIV/0!	1.34239
gamma-glutamylglutamine	2730	400	1140	0.472187	1.74494	1.36797	1.28116	1.5096	0.968009	2.02757	0.283146	0.813812	0.843792	0.69105	1.04641	0.58152	-0.129836	0.980082	0.431819	0.708477	0.453479	0.906438	0.505243	0.768953	-2.56181	-2.52529	-3.06115	-3.12747		0.893066	0.726878	-2.81893
4-acetylphenol sulfate	44620	209	100000711	NA	NA	NA	1.18479	1.18038	NA	0.489176	NA	-0.0121445	0.548161	1.81357	NA	0.351191	1.53067	1.20605	NA	NA	0.642255	NA	NA	NA	0.294312	0.364796	NA	NA		0.89341	#DIV/0!	0.329554
cysteinylglycine disulfide*	62103	400	100002466	1.09472	1.5445	1.42434	1.37941	1.26603	1.27034	1.15754	0.638088	0.719145	0.631746	0.354041	1.16262	0.693683	0.237757	0.841234	0.736399	0.505467	0.460092	0.940349	1.53258	1.22918	0.439121	0.567072	0.311106	0.541462		0.895396	1.23404	0.46469
lactate	527	209	482	1.36143	1.36652	1.40859	1.85312	1.58756	0.718513	1.60815	1.0447	0.900382	0.598647	0.051003	0.781387	1.73386	1.1139	0.492821	0.0236402	-0.278613	-0.178487	-0.245522	2.42612	1.15608	0.118107	0.170606	0.982415	1.12547		0.899284	1.11223	0.599149
alpha-ketoglutarate	528	305	93	0.250831	0.756669	1.12145	0.670788	0.741629	2.93076	1.63259	0.717178	0.6216	0.347298	0.797217	0.991614	0.474702	1.91084	0.707684	0.572011	0.906771	0.15234	0.11309	0.932699	0.899926	3.13116	3.22058	-0.182775	-0.138475		0.905776	0.648572	1.50762
2-methylbutyrylcarnitine (C5)	45095	400	100001509	-0.432858	-0.240513	1.10131	0.695607	0.256527	0.975546	-0.400781	2.06484	1.36599	-0.00835077	0.459832	1.78169	0.804171	2.28424	0.848421	3.06867	1.2497	0.635365	-0.480006	0.988659	-0.04767	-0.977534	-0.661706	-1.6367	-1.52007		0.91719	0.153661	-1.199
bradykinin, hydroxy-pro(3)	33962	402	100001237	NA	1.03121	NA	NA	NA	NA	NA	NA	0.840349	NA	NA	NA	NA	NA	NA	0.886145	NA	NA	NA	NA	NA	1.86974	1.9185	0.757916	0.556506		0.919234	#DIV/0!	1.27567
4-vinylguaiacol sulfate	48442	209	100006126	NA	NA	NA	1.3447	0.604139	NA	NA	NA	NA	NA	NA	NA	NA	NA	NA	0.842622	NA	NA	NA	NA	NA	1.66102	1.69383	NA	NA		0.930487	#DIV/0!	1.67742
lactosyl-N-nervonoyl-sphingosine (d18:1/24:1)*	57370	402	100015620	0.225937	1.80981	1.3397	1.35091	2.00774	0.360606	2.47137	-1.11817	1.23646	0.600424	1.11894	1.14279	0.776296	2.34771	1.4157	1.07951	1.07056	-2.3265	0.630675	1.706	2.96249	0.914204	1.0627	-0.311944	-0.66473		0.939433	1.76639	0.250057
ribonate	27731	305	100001007	0.594813	2.10153	2.28823	0.664784	0.9008	0.854537	0.735635	0.664198	0.839069	0.741142	-0.183215	0.811032	0.157552	1.41443	1.26933	0.88629	0.481591	1.75897	0.486256	1.09183	1.00651	1.06044	1.1123	0.575626	0.766029		0.943373	0.861531	0.8786
glycerol 3-phosphate	43847	400	100000258	1.12401	1.21296	1.31381	1.24306	0.718003	0.951867	0.246716	1.36919	0.894788	0.138541	0.63416	1.11541	0.886407	1.44809	0.872488	1.45759	0.983708	0.448851	0.798041	0.890596	0.382678	0.79569	0.91951	0.801485	1.03975		0.947758	0.690438	0.88911
5-methyluridine (ribothymidine)	35136	209	100001446	0.10814	1.80958	1.72331	0.988723	1.26536	2.35029	0.639241	2.05868	1.91416	1.12663	-0.194401	-0.803018	-0.0815003	0.563645	1.62138	1.73213	-0.0978854	0.434064	2.77754	1.52216	1.32496	-1.35845	-0.889532	-0.639163	-0.330443		0.953252	1.87488	-0.804397
1-eicosenoyl-GPE (20:1)*	62352	209	100005376	NA	NA	NA	NA	1.68644	0.54837	2.09293	-0.864908	NA	-0.618815	2.36196	NA	1.24594	1.7484	1.91185	0.430337	0.991661	-0.0137084	0.297909	NA	NA	NA	NA	NA	NA		0.960038	0.297909	#DIV/0!
theophylline	18394	209	100000437	NA	NA	NA	1.22669	0.974948	NA	0.682679	NA	NA	NA	NA	NA	NA	NA	NA	NA	NA	NA	NA	0.618033	NA	1.41057	1.42631	NA	-0.305905		0.961439	0.618033	0.843656
1-eicosapentaenoyl-GPE (20:5)*	47888	402	100004552	NA	1.38713	2.68382	NA	-0.22159	NA	0.0510535	NA	NA	-0.959626	3.02136	1.23554	1.65674	1.98514	1.50336	NA	0.213664	-0.969646	0.436601	0.465276	NA	0.706781	0.915245	0.910214	0.71931		0.96558	0.450938	0.812887
4-methylguaiacol sulfate	48418	209	100006105	1.80765	-0.0734874	1.47955	0.681824	NA	1.36929	NA	NA	-0.0317021	NA	1.49216	NA	0.71259	0.441078	1.77742	NA	NA	NA	NA	0.384116	NA	0.641237	0.690395	0.780392	0.823896		0.965636	0.384116	0.73398
17alpha-hydroxypregnenolone 3-sulfate	37482	209	100002128	NA	0.98301	1.11155	NA	NA	0.743324	NA	0.270698	1.09799	NA	1.62607	NA	NA	NA	NA	NA	0.310874	1.62922	NA	NA	NA	4.72811	4.67732	NA	NA		0.971591	#DIV/0!	4.70272
tyramine O-sulfate	48408	209	100006092	NA	1.73617	1.11064	1.14822	1.09283	0.442616	2.03836	0.0123372	-0.541753	3.80312	1.08386	1.10779	0.343212	1.27864	1.33828	0.075355	0.318128	0.448225	NA	1.30446	0.256013	0.895842	0.813022	1.69895	1.75654		0.990355	0.780238	1.29109
5-methylthioadenosine (MTA)	1419	400	212	0.59615	1.42222	1.83753	1.53197	1.26821	1.46448	0.526873	-1.15482	1.04616	1.60204	1.40167	0.269694	1.68819	-1.69515	1.88478	1.7192	0.908266	1.54852	2.12693	1.87697	2.81713	9.51327	9.40482	-1.60968	-1.26451		0.992556	2.27368	4.01098
1,7-dimethylurate	34400	209	100001399	NA	NA	NA	1.46264	0.993465	NA	0.52488	NA	NA	NA	NA	NA	NA	NA	NA	NA	NA	NA	NA	1.13615	NA	1.49328	1.50429	NA	NA		0.993661	1.13615	1.49879
o-cresol sulfate	36845	209	100001806	NA	NA	NA	1.34807	0.779279	NA	NA	NA	NA	NA	NA	NA	NA	NA	NA	NA	NA	0.863835	NA	NA	NA	2.49409	2.49567	1.05744	1.05936		0.997063	#DIV/0!	1.77664
linoleoyl ethanolamide	52608	209	100006726	2.51061	1.77327	-0.64965	0.381278	1.07281	NA	NA	NA	NA	NA	NA	0.9383	NA	NA	NA	NA	NA	NA	0.592477	-0.34392	0.902372	NA	NA	NA	NA		1.00443	0.383643	#DIV/0!
adenosine 5'-diphosphoribose (ADP-ribose)	558	209	215	NA	NA	NA	NA	NA	NA	0.612764	0.977296	NA	NA	NA	NA	NA	1.44511	NA	NA	NA	NA	NA	NA	NA	2.93403	2.93116	NA	NA		1.01172	#DIV/0!	2.9326
5,6-dihydrouridine	61833	209	100001425	0.0984051	1.24027	0.94899	0.422996	1.40752	1.89988	1.3356	2.43573	1.5827	-0.0472369	0.65478	-0.14751	1.15106	0.949063	2.12955	0.497317	0.850282	0.973869	1.64844	2.20032	3.95154	-1.24986	-1.29668	0.549429	0.579579		1.02129	2.6001	-0.354383
paraxanthine	18254	400	100000453	NA	NA	NA	1.42056	0.962069	NA	0.682325	NA	NA	NA	NA	NA	NA	NA	NA	NA	NA	NA	NA	NA	NA	1.3967	1.29406	NA	NA		1.02165	#DIV/0!	1.34538
hexadecasphingosine (d16:1)*	57428	402	100015723	NA	NA	NA	NA	NA	NA	NA	NA	0.749724	NA	1.30069	NA	NA	NA	NA	NA	NA	NA	NA	NA	NA	NA	NA	NA	NA		1.02521	#DIV/0!	#DIV/0!
gamma-CEHC glucuronide*	42381	209	100004243	NA	0.50973	1.40488	NA	NA	1.98367	NA	1.12888	2.47497	NA	0.979258	0.537163	0.67919	0.749724	-0.100736	0.957679	0.70805	1.38189	NA	1.70806	NA	NA	NA	-0.229771	0.0458628		1.03033	1.70806	-0.0919539
pseudouridine	33442	209	821	-0.0810536	1.50107	1.21801	0.44268	1.18521	1.80403	1.00992	2.49927	1.65873	-0.00551468	0.857462	-0.205194	0.880984	0.88768	2.09638	0.81406	0.957094	1.03618	1.46766	2.59657	3.28265	-0.856967	-1.07821	0.985666	1.00386		1.03094	2.44896	0.0135867
7-methylguanine	35114	209	100001456	0.346567	0.945973	0.536089	0.641246	1.17058	2.60867	2.8877	1.83016	2.04746	0.853194	1.32314	-1.1633	1.06116	0.415761	0.389791	1.07695	0.316959	1.33331	0.392361	1.08016	2.49293	-0.35239	-0.299248	-0.565637	-0.186222		1.03452	1.32182	-0.350874
tauroursodeoxycholate	39378	209	100002912	0.637033	NA	NA	1.57593	0.365979	0.729256	-0.320705	1.88069	NA	0.900674	1.51358	NA	1.10136	1.75679	1.13711	1.63695	0.491709	1.38574	1.75065	NA	1.20036	NA	NA	NA	NA		1.05658	1.4755	#DIV/0!
xanthosine	15136	209	100000299	NA	NA	NA	NA	NA	1.29434	NA	NA	NA	NA	NA	NA	0.831388	NA	NA	NA	NA	NA	1.60878	NA	1.65024	6.77838	6.72839	1.04615	1.20568		1.06286	1.62951	3.93965
N2,N2-dimethylguanosine	35137	400	100001412	0.697722	1.25677	1.24887	1.47335	0.385879	2.14422	1.62496	1.36497	1.96804	0.391289	1.19089	0.91007	0.394546	1.46119	1.48147	0.571008	0.164923	0.564748	1.12694	2.12366	1.27896	-3.35196	-3.38294	0.696713	0.908328		1.07194	1.50985	-1.28246
3-hydroxybutyroylglycine**	62064	400	100020211	0.558765	2.16007	2.33162	0.751055	-0.293604	1.24182	0.491607	1.14336	0.769359	1.01377	0.659919	1.06221	1.86664	0.775338	2.2113	0.835126	2.13679	-0.25542	-0.915102	0.847302	0.986745	0.0442032	-0.193783	1.72244	1.7364		1.0811	0.306315	0.827313
pyridoxate	31555	209	100001121	0.784992	1.41016	1.95599	-0.363642	-1.34318	0.0955877	NA	0.642495	0.654378	-0.0678211	2.26194	1.1973	2.62681	2.24463	2.17696	1.83487	1.86728	0.414086	0.9623	2.01394	1.47456	-0.924105	-0.896385	-0.449771	-0.359532		1.08193	1.4836	-0.657448
butyrylcarnitine (C4)	32412	400	100001054	0.588386	0.913843	1.5517	0.628253	0.308305	1.68121	0.496857	1.00101	0.405562	0.138602	1.59153	1.07482	1.66482	1.54203	0.794211	2.34339	1.88429	0.998609	1.57873	1.14062	2.08328	-2.15569	-2.3057	-1.75278	-1.35116		1.0893	1.60088	-1.89133
6-oxopiperidine-2-carboxylate	43231	209	100004499	1.6293	0.8338	1.59911	0.486718	1.52974	1.49365	-0.0866355	0.400465	1.11014	0.829167	1.10579	1.14603	2.00188	1.68581	1.63281	0.232056	1.32713	0.667158	3.41959	0.513124	1.60203	1.77264	1.64564	0.812731	0.33416		1.09023	1.84492	1.14129
androsterone glucuronide	61846	209	100002761	0.244743	1.58783	1.58048	0.963048	NA	NA	NA	NA	NA	NA	NA	NA	NA	NA	NA	NA	NA	NA	NA	0.906828	NA	NA	1.6171	0.357265	0.279413		1.09403	0.906828	0.751259
N1-Methyl-2-pyridone-5-carboxamide	40469	209	100001468	0.42214	0.82157	1.4396	1.45568	-0.117211	2.10427	0.00559012	1.52599	2.00608	0.724205	1.6136	0.168901	1.10915	1.17984	1.71181	0.537164	0.92335	2.08482	1.14555	2.94492	1.89569	-2.83726	-2.73205	-1.31421	-1.13939		1.09536	1.99539	-2.00573
glucuronide of piperine metabolite C17H21NO3 (3)*	62290	209	100020491	NA	NA	NA	1.09556	NA	NA	NA	NA	NA	NA	NA	NA	NA	NA	NA	NA	NA	NA	NA	0.67961	NA	1.29152	1.17351	1.21509	1.15214		1.09556	0.67961	1.20806
N-formylanthranilic acid	43549	209	100004561	NA	0.198899	0.0923045	1.36218	1.01791	2.2703	1.13555	0.20447	0.0332011	1.02078	2.65913	-0.504265	1.51898	2.24432	2.32487	0.188559	1.41686	1.46237	0.990164	NA	1.95659	0.409227	NA	NA	-1.04841		1.09685	1.47338	-0.319593
homocitrulline	22138	209	100000963	NA	-0.348191	0.800148	-0.219778	3.66984	1.16308	-1.90547	-0.486369	-0.684798	-1.05906	3.19183	1.72891	4.48179	3.48119	3.75333	0.070343	NA	-0.0604593	1.84583	-0.354568	4.18336	4.70414	4.73812	-0.758371	-0.337856		1.09852	1.89154	2.08651
chiro-inositol	37112	305	100001859	NA	NA	NA	NA	NA	NA	NA	NA	NA	NA	NA	NA	NA	NA	NA	1.09854	NA	NA	NA	0.643395	NA	NA	NA	NA	NA		1.09854	0.643395	#DIV/0!
palmitoyl dihydrosphingomyelin (d18:0/16:0)*	52434	402	100008954	-2.35134	1.57719	2.54605	-0.163123	1.82632	1.31769	2.39723	0.105673	1.2492	1.88813	1.95648	-0.345488	0.29785	2.86024	2.02497	1.51832	2.05137	-0.951468	-0.14965	1.48768	-1.44912	0.753402	1.0443	1.26118	0.863916		1.10029	-0.0370299	0.980698
tauro-beta-muricholate	33983	209	100001250	NA	-0.184586	0.75031	1.25347	NA	NA	NA	NA	NA	NA	1.35206	1.90101	1.55081	NA	0.0523085	NA	2.15957	NA	NA	NA	NA	NA	NA	NA	NA		1.10437	#DIV/0!	#DIV/0!
N-acetyltaurine	48187	209	100005466	0.0326459	0.767852	1.44101	0.82451	1.90053	0.995923	2.46921	1.5826	1.94377	0.185962	1.1379	-1.17993	-0.0614271	1.13731	2.44454	0.231051	1.28196	2.91563	0.348018	0.285588	0.291599	0.0120414	0.149621	-1.04651	-0.900718		1.11395	0.308402	-0.446392
docosadienoate (22:2n6)	32415	209	100001182	1.81232	1.69059	-0.0112371	1.28202	2.93393	0.797354	4.264	0.467601	0.816152	1.19547	-0.220873	0.37331	-0.359333	-0.270298	1.33859	0.835424	2.5561	0.580369	2.5796	1.14678	2.88126	2.28654	1.40607	1.99557	1.38833		1.11564	2.20255	1.76913
3-methylglutaconate	57747	305	100002458	-1.14833	-0.169105	0.809446	0.103083	0.570412	2.29722	1.29411	0.0841	0.367858	1.11763	1.1102	3.30896	0.387727	4.48391	2.01203	0.904838	1.9067	0.782997	-0.768145	0.528835	0.191151	6.27611	6.43079	2.12046	2.20617		1.12354	-0.0160529	4.25838
N4-acetylcytidine	35130	209	100001413	1.02789	0.870115	1.18548	0.408159	1.4987	1.44216	1.50755	2.01859	1.56479	0.582759	0.476078	1.36632	1.53609	1.11225	1.48595	0.763673	1.11897	0.259514	0.785215	1.09773	3.04211	-1.44383	-1.60018	-0.041372	-0.0287702		1.12361	1.64168	-0.778538
N-(2-furoyl)glycine	31536	209	100001086	0.522733	NA	NA	1.67733	NA	NA	NA	NA	NA	NA	1.42175	NA	1.02411	1.09787	1.23649	0.986786	NA	1.05729	NA	NA	NA	2.26425	2.27394	0.265405	0.0640221		1.12805	#DIV/0!	1.2169
glucuronide of piperine metabolite C17H21NO3 (4)*	62291	209	100020492	NA	NA	NA	1.13004	NA	NA	NA	NA	NA	NA	NA	NA	NA	NA	NA	NA	NA	NA	NA	0.662009	NA	1.12544	1.21017	1.13182	1.13853		1.13004	0.662009	1.15149
isobutyrylglycine	35437	209	100001590	0.930396	0.558484	1.0105	NA	NA	0.582853	NA	NA	NA	NA	1.6943	0.71883	NA	1.36601	1.50983	NA	0.986241	2.1331	1.3277	1.14886	0.861281	6.90978	6.95362	NA	1.26694		1.14905	1.11262	5.04345
glucuronate	15443	305	100000257	1.55062	1.18045	2.90463	1.25115	-0.513287	0.979981	-0.0167487	-1.26034	2.68818	1.55415	1.73981	1.71324	0.237765	0.84672	1.80445	0.638	1.52775	2.1054	2.81243	1.1253	4.44622	0.562088	0.511515	0.559755	0.558638		1.16288	2.79465	0.547999
arachidonoylcarnitine (C20:4)	57518	402	100015837	1.46706	2.19575	2.89781	1.736	1.5814	0.307589	1.88099	0.64035	1.38891	0.147463	0.331853	1.94929	1.20759	1.62706	0.276298	1.47756	-0.0293052	0.0133293	0.614237	0.136417	-0.489531	1.45701	1.41353	0.723485	0.293067		1.17206	0.087041	0.971774
N-acetylputrescine	37496	400	192	0.231562	0.88253	1.35337	0.954011	0.0289162	1.3978	1.65769	1.85987	1.89546	0.370456	0.743089	2.54048	0.157491	2.17233	0.235604	1.89408	1.6676	1.1016	1.72675	0.430132	0.470518	-0.0740375	0.0633097	-0.0850036	0.0554648		1.17466	0.875799	-0.0100667
dihydroorotate	601	305	923	1.40874	1.56394	1.41812	1.54608	1.15287	1.11307	1.09991	0.665432	1.14606	1.04304	1.51482	0.822631	1.2002	0.81135	1.09911	1.56743	1.22004	0.756438	0.726318	1.1865	0.826412	-0.339306	-0.44093	0.459494	0.38088		1.17496	0.913075	0.0150348
linolenoylcarnitine (C18:3)*	57511	402	100015831	1.90452	2.17351	2.57401	1.3272	0.532995	1.53664	0.942284	0.327445	1.02137	0.816309	0.811694	1.37612	1.41494	1.73232	0.911163	1.16424	0.356936	0.461019	1.27962	-0.112949	1.48415	-0.439084	-1.12138	-0.00326885	-0.0613068		1.18804	0.883607	-0.406259
1,2-dioleoyl-GPE (18:1/18:1)	52609	402	100008906	-0.18711	-0.641419	-0.194359	-0.292594	0.715932	2.24997	1.0617	1.29857	0.896279	2.56609	2.30425	0.356763	3.16567	2.07459	1.26923	1.82521	0.995992	1.94998	-0.530222	-0.932321	1.67799	-0.208762	0.244982	-0.331329	-0.514564		1.18971	0.0718145	-0.202418
3-hydroxybutyrate (BHBA)	542	305	254	1.67149	1.44594	1.65295	-0.648004	0.770619	1.8077	3.0325	1.79306	0.690866	1.88324	0.914369	0.218516	-0.176369	0.424483	1.33328	1.08577	2.20794	1.42409	-0.17522	-0.691103	2.11498	-1.19514	-1.17937	0.239676	0.226215		1.19625	0.416221	-0.477155
eicosenoylcarnitine (C20:1)*	57519	402	100015838	1.56776	1.6029	0.967182	1.36108	2.5052	2.01784	2.37278	0.328797	0.963038	2.13434	0.0277089	-0.20019	1.8794	1.62154	0.492357	1.68206	0.672537	-0.215343	1.5519	0.728877	2.37029	0.903177	1.0817	-0.618813	-0.749234		1.21006	1.55036	0.154207
acesulfame	48569	209	100006203	NA	1.55617	1.58263	0.305922	0.748461	NA	NA	NA	NA	1.13622	1.49627	NA	NA	1.32572	1.44597	0.925799	NA	1.60074	1.38462	0.820277	NA	NA	NA	NA	NA		1.21239	1.10245	#DIV/0!
Fibrinopeptide A, des-ala(1)*	31548	209	100001323	NA	NA	NA	NA	NA	NA	NA	2.08264	NA	0.703225	NA	1.18568	NA	1.49493	0.608012	NA	NA	NA	1.06583	NA	NA	1.18404	1.19271	1.28104	1.30597		1.2149	1.06583	1.24094
dihomo-linoleoylcarnitine (C20:2)*	57520	402	100015839	1.74752	2.04518	2.53935	1.63661	1.79943	1.01159	2.39237	0.148021	1.30463	0.948101	-0.00452262	1.393	0.850505	1.56389	0.30417	1.69956	0.361202	0.189138	0.728848	0.27547	0.810489	0.898947	1.17286	0.027665	-0.337376		1.21832	0.604936	0.440523
7-alpha-hydroxy-3-oxo-4-cholestenoate (7-Hoca)	36776	209	100001609	1.19837	0.423214	-0.00378564	0.783951	0.577371	2.58097	1.30182	1.99263	1.21865	2.87886	1.10694	0.309766	1.02881	0.692083	2.56517	1.55252	0.939277	0.87149	3.2961	1.32065	7.19808	-0.875204	-0.722345	-0.459191	-0.577725		1.22323	3.93828	-0.658616
1,3-dimethylurate	32391	209	100001106	NA	NA	NA	1.41172	1.03505	NA	NA	NA	NA	NA	NA	NA	NA	NA	NA	NA	NA	NA	NA	NA	NA	1.96044	1.91287	NA	NA		1.22339	#DIV/0!	1.93666
lactosyl-N-palmitoyl-sphingosine (d18:1/16:0)	53010	402	100009030	2.07015	1.85872	2.70806	1.78492	2.25577	-0.434014	2.48524	-0.411907	1.52668	0.97048	0.498384	2.41955	0.362323	2.16134	1.11488	1.43865	1.04222	-1.66017	0.695747	1.71129	1.37772	0.702245	1.37413	0.38661	0.667926		1.23285	1.26159	0.782729
glutamine	53	400	563	0.00721976	1.32204	1.02593	1.10768	1.80603	0.690021	2.73684	0.678011	1.33712	2.23043	1.59229	2.09262	1.13339	1.15157	1.22035	0.240439	1.14515	0.952607	1.4284	1.01652	1.28858	-1.75907	-1.68554	-0.639436	-0.565053		1.24832	1.2445	-1.16227
N-oleoyltaurine	39732	209	100003119	NA	1.27094	NA	-0.00754161	0.939378	2.07313	3.00266	0.120617	NA	1.68998	NA	NA	0.835651	NA	0.813573	0.960198	2.04233	1.27326	0.977808	1.80245	3.51725	NA	NA	0.215199	NA		1.25118	2.09917	0.215199
glucuronide of piperine metabolite C17H21NO3 (5)*	62292	209	100020493	NA	NA	NA	1.25752	NA	NA	NA	NA	NA	NA	NA	NA	NA	NA	NA	NA	NA	NA	NA	0.894364	NA	1.51541	1.50827	1.48138	1.48765		1.25752	0.894364	1.49818
vanillic alcohol sulfate	48733	209	100006125	0.350448	NA	NA	1.36766	-0.184402	NA	NA	NA	NA	NA	1.6723	0.66096	1.92103	1.82431	1.52065	0.963743	1.78299	1.96744	NA	NA	-0.0577751	NA	NA	NA	NA		1.25883	-0.0577751	#DIV/0!
5alpha-androstan-3beta,17alpha-diol disulfate	37187	209	100002021	NA	1.1661	1.35511	NA	NA	NA	NA	NA	NA	NA	NA	NA	NA	NA	NA	NA	NA	NA	NA	NA	NA	2.13845	2.11992	NA	NA		1.26061	#DIV/0!	2.12918
ornithine	1493	400	444	1.5878	1.28707	1.86226	1.90658	2.50767	1.29331	2.49113	2.63619	0.455118	2.6362	0.862206	0.69942	-0.267984	0.580466	-0.0277402	0.800747	0.734091	0.83923	-0.0992926	0.499722	1.3564	-2.96352	-3.11624	-1.45159	-0.889212		1.27132	0.585609	-2.10514
N6-succinyladenosine	48130	209	100001664	0.213997	-0.275957	0.454503	0.209575	1.51956	2.50994	1.89395	2.33604	1.67279	1.47932	1.59978	NA	0.113165	1.50147	2.09796	0.517963	1.15418	2.64911	-0.211511	0.633488	1.15732	6.46369	6.42516	-0.924304	-1.25354		1.27337	0.526431	2.67775
hyocholate	34093	209	100001279	-1.25999	NA	NA	-0.073222	3.16464	4.2136	2.55027	1.78137	1.85366	-0.363451	-1.08048	-0.505985	0.0857708	2.23307	2.70342	2.38509	-0.148334	2.86938	1.49903	NA	0.823272	-0.912112	-0.576101	-0.282895	-0.232505		1.27555	1.16115	-0.500903
serine	1648	400	503	0.111208	0.925006	1.01085	0.886042	2.72868	0.683521	2.30669	1.24679	1.06763	1.33343	0.709809	1.37473	2.01026	1.5887	0.723041	1.33619	2.14987	0.826965	-0.101367	-0.0536707	0.588526	-0.982342	-1.0758	-1.72034	-1.6478		1.27886	0.144496	-1.35657
oleoyl ethanolamide	38102	402	1137	2.02275	1.81455	0.987362	0.75226	1.31852	1.80989	1.68886	1.29265	1.17146	1.31795	0.640664	1.03835	1.07586	1.16076	1.151	1.30454	1.45308	1.17915	1.36527	1.82451	2.2476	0.79065	0.922661	0.533708	0.615855		1.28776	1.81246	0.715718
arachidate (20:0)	1118	209	893	0.113724	1.35872	-0.312646	2.2358	2.08321	1.72292	3.19397	0.888607	1.45793	1.18373	0.875471	-0.0852566	2.2549	0.124252	1.566	0.990533	2.58418	1.14432	1.92098	0.284091	3.50179	1.4885	0.314677	1.67888	0.103493		1.29891	1.90229	0.896389
erucate (22:1n9)	1552	209	1087	0.820227	1.622	-0.813057	1.20496	3.16474	1.92278	4.34626	0.455298	1.00391	1.98494	0.749993	-0.234652	1.34713	0.305231	2.18916	0.668079	2.42388	0.311819	3.06391	0.732198	3.98522	2.14891	1.39818	0.747684	-0.0364144		1.30404	2.59378	1.06459
piperine	33935	402	100001267	NA	NA	NA	1.32748	NA	NA	NA	NA	NA	NA	NA	NA	NA	NA	NA	NA	NA	NA	NA	-0.121217	NA	0.48512	0.463561	0.617237	0.604713		1.32748	-0.121217	0.542658
androstenediol (3beta,17beta) monosulfate (2)	37210	209	100002029	0.255326	1.67445	2.0556	NA	NA	NA	NA	NA	NA	NA	NA	NA	NA	NA	NA	NA	NA	NA	NA	0.732558	NA	2.4967	2.52437	1.58825	1.59071		1.32846	0.732558	2.05001
androstenediol (3alpha, 17alpha) monosulfate (2)	37207	209	100002026	NA	1.33031	1.34453	NA	NA	NA	NA	NA	NA	NA	NA	NA	NA	NA	NA	NA	NA	NA	NA	0.666783	NA	1.11247	1.10217	0.391229	NA		1.33742	0.666783	0.868624
3-hydroxybutyrylcarnitine (1)	43264	400	100003926	1.3988	1.02878	0.560775	0.786197	1.22705	2.53593	3.30026	1.62783	1.5233	2.02633	0.647153	-0.0760431	0.538185	1.19793	1.29896	1.47498	1.7998	1.19559	-0.0294235	-0.829431	1.98533	-0.403549	-0.191079	-0.468697	-0.284352		1.33843	0.375491	-0.336919
4-hydroxyphenylpyruvate	1669	209	1141	0.412078	-0.304544	0.430906	0.352335	1.03884	1.12653	0.653351	1.20439	1.80903	1.33487	1.18258	0.326835	3.44931	2.02897	1.4266	1.85592	3.23287	2.55484	0.535922	1.54883	1.76848	-0.366069	-0.0318974	0.0240854	-0.255039		1.33976	1.28441	-0.15723
5-acetylamino-6-amino-3-methyluracil	34424	305	100001403	NA	NA	NA	1.56462	1.11852	NA	NA	NA	NA	NA	NA	NA	NA	NA	NA	NA	NA	NA	NA	1.39969	NA	1.89884	1.89073	NA	NA		1.34157	1.39969	1.89479
pregnanediol-3-glucuronide	40708	209	100003470	NA	1.45482	2.04033	NA	NA	NA	NA	NA	NA	NA	NA	NA	NA	NA	NA	NA	0.54243	NA	NA	1.50878	NA	3.62236	3.59355	NA	NA		1.34586	1.50878	3.60796
N1-methylinosine	48351	400	100001409	1.0091	1.304	1.50879	1.59534	1.95398	3.61695	1.70714	1.19613	3.09308	1.11006	0.964639	0.582269	0.967964	-0.777955	1.23196	1.4581	0.33216	1.50215	1.0267	0.876866	2.1001	0.309987	0.333216	2.0195	1.7764		1.3531	1.33456	1.10978
hypoxanthine	3127	305	171	1.62584	1.59201	1.79245	1.77413	1.24226	1.64373	2.01902	2.13466	1.46781	1.56564	1.33062	1.50471	0.934806	2.1815	1.38324	0.515707	0.179854	-0.352538	1.7694	0.543026	1.10548	0.864244	0.893886	-0.322442	-0.231112		1.36308	1.1393	0.301144
1,5-anhydroglucitol (1,5-AG)	20675	209	100000580	1.78913	2.31206	1.42658	1.08722	1.97344	-2.15282	3.56526	2.40017	1.34101	1.61952	0.534631	1.87193	0.699011	0.667081	2.15942	0.0873277	1.72814	1.5523	1.17495	0.71942	0.596342	0.0720099	0.0884802	-0.53113	-0.403526		1.37008	0.830239	-0.193542
Fibrinopeptide A*	57709	209	100001322	NA	NA	NA	NA	NA	NA	NA	1.59572	NA	NA	NA	NA	NA	1.14584	NA	NA	NA	NA	0.862794	NA	NA	1.30586	1.28606	1.3278	1.34137		1.37078	0.862794	1.31527
5-acetylamino-6-formylamino-3-methyluracil	34401	305	100001402	NA	NA	NA	1.69376	1.07409	NA	NA	NA	NA	NA	NA	NA	NA	NA	NA	NA	NA	NA	NA	NA	NA	2.12656	2.14306	NA	NA		1.38392	#DIV/0!	2.13481
3-hydroxyoctanoate	22001	209	100000773	-0.480348	0.0770402	1.85024	1.41138	2.39073	2.43297	3.81774	1.99663	1.8757	1.3998	0.0302858	-1.32204	0.84706	0.879293	1.1675	0.876894	3.36834	2.51812	-1.74198	-1.43612	1.70733	3.65801	3.61174	-1.6004	-1.64583		1.39652	-0.490257	1.00588
2-hydroxyphenylacetate	1432	305	235	0.43572	-0.00737702	0.630727	1.39373	NA	1.59841	NA	0.921306	1.67282	1.41387	1.80717	0.643805	2.13738	2.02869	2.12071	1.81703	1.26358	2.5399	-0.866353	0.178596	1.03728	6.3859	6.38385	NA	NA		1.40109	0.116509	6.38488
maleate	20676	305	100000707	0.541549	1.27522	1.17243	0.80835	2.36665	2.52042	1.24917	2.34827	0.986076	1.04442	2.34182	0.242504	-0.15085	1.66712	1.87807	1.10998	1.52991	2.30007	1.80766	2.76614	2.60344	4.37607	4.34013	0.181627	-0.419069		1.40173	2.39241	2.11969
vanillactate	54910	209	100006129	NA	0.483072	0.449559	2.28868	0.928408	3.41191	3.14723	1.47409	2.3122	0.851476	1.0771	0.734381	1.21738	1.02654	2.24303	0.758175	-0.669954	2.13231	3.60355	2.15801	2.24159	-0.455164	0.298517	1.45879	1.48508		1.40386	2.66772	0.696806
5,6-dihydrouracil	1559	209	1125	NA	NA	1.32938	1.27067	1.38489	NA	1.48408	1.64926	1.52807	NA	NA	1.61777	1.34478	1.54486	NA	1.33936	0.970607	NA	NA	1.57085	1.24905	2.53358	2.4455	1.31447	1.1932		1.40579	1.40995	1.87169
cysteinylglycine	35637	400	278	1.84905	2.34389	2.6805	2.31258	2.09591	1.6387	2.30091	1.29644	1.10215	1.35525	1.10363	1.25892	0.732338	1.14262	0.906237	0.591093	0.507013	0.366784	0.735019	1.92385	0.451117	0.976315	1.07999	0.330157	0.611118		1.42133	1.03666	0.749394
acetylcarnitine (C2)	32198	400	100000802	0.903694	1.72924	1.62644	0.805312	1.03506	2.7577	2.71045	1.92539	1.29997	1.45121	1.08996	0.346885	0.237227	1.30361	1.04122	1.79363	2.3393	1.29675	0.734713	1.05289	1.70566	-0.914102	-1.46302	0.0694457	0.138116		1.42739	1.16442	-0.54239
caproate (6:0)	32489	209	926	1.42171	1.25953	2.07994	1.25146	1.61655	0.924612	2.89143	1.314	1.1381	0.0396099	1.1006	1.56696	-0.336269	2.03183	0.900947	2.02875	-0.651174	5.14592	0.527962	1.91189	-0.690572	0.798533	0.0456365	-1.45068	0.95874		1.42914	0.583092	0.0880571
1-oleoyl-2-dihomo-linoleoyl-GPC (18:1/20:2)*	53183	402	100009350	0.360265	0.966308	0.47404	1.09041	-0.198547	2.60861	0.561049	-0.50194	0.632888	1.78744	2.80066	1.01667	2.60605	3.38369	2.24901	2.21777	2.60284	1.11659	2.57432	-0.664204	3.3008	-0.67016	-1.17452	-0.912996	-0.689754		1.43188	1.73697	-0.861857
linoleoylcarnitine (C18:2)*	46223	402	100003151	2.2158	2.42983	3.08613	2.45964	1.40743	1.87429	2.32013	0.846408	1.93074	1.50869	-0.467468	1.45389	0.758646	0.89039	0.257129	1.69564	0.263918	0.867694	0.295522	-0.21439	0.873654	0.154222	0.288466	-0.151253	-0.510193		1.43327	0.318262	-0.0546895
choline	15506	400	1256	1.0356	0.942858	1.09571	1.30006	1.81048	1.249	1.62544	1.85954	1.96543	1.79257	1.31085	1.03962	1.84057	1.72479	1.81019	1.32269	1.10234	1.11191	0.629625	-0.0289407	1.28702	0.629435	-0.0406475	0.00281111	0.113508		1.44109	0.629236	0.176277
sulfate of piperine metabolite C18H21NO3 (3)*	62299	209	100020504	NA	NA	NA	1.44486	NA	NA	NA	NA	NA	NA	NA	NA	NA	NA	NA	NA	NA	NA	NA	NA	NA	1.11985	0.892866	0.574792	0.79787		1.44486	#DIV/0!	0.846345
dodecanedioate (C12-DC)	32388	209	100001102	-0.958377	-0.168506	2.36732	0.818444	2.20817	3.31805	3.55312	1.92039	2.16906	-0.519561	1.55003	-0.67367	-0.485999	2.99355	1.80837	1.80917	3.24901	1.09645	0.188517	0.571114	1.59772	4.56709	4.56625	-1.96762	-1.52131		1.4475	0.785785	1.4111
1,3,7-trimethylurate	34404	209	100001397	NA	NA	NA	1.44753	NA	NA	NA	NA	NA	NA	NA	NA	NA	NA	NA	NA	NA	NA	NA	NA	NA	2.05933	2.06618	NA	NA		1.44753	#DIV/0!	2.06275
S-allylcysteine	43239	400	100004509	NA	NA	NA	1.44912	NA	NA	NA	NA	NA	NA	NA	NA	NA	NA	NA	NA	NA	NA	NA	1.43263	NA	1.12632	1.13761	1.71247	1.82932		1.44912	1.43263	1.45143
oleoylcarnitine (C18:1)	35160	402	100001501	1.95143	2.59743	1.69582	1.38295	1.56473	2.77461	2.67031	1.02573	1.74178	1.9823	-0.0262669	0.047602	1.97004	1.29794	0.67274	2.03411	0.728366	0.0680751	0.692061	0.565559	2.52615	0.689123	0.833521	-0.471645	-0.798262		1.45443	1.26126	0.0631844
EDTA	22163	209	100001002	1.64286	0.935756	1.30186	0.911103	1.20602	1.01139	1.49228	3.49262	1.79194	1.37775	0.697447	1.8252	0.842984	4.43902	0.917597	0.681646	0.866602	0.925105	0.743653	0.2509	-0.265454	-1.73343	-1.48557	-1.39447	-1.1664		1.4644	0.243033	-1.44497
ximenoylcarnitine (C26:1)*	57517	402	100015836	1.11752	1.1841	0.439314	1.09476	2.76497	2.13337	2.26778	0.569943	1.63823	1.33056	0.397133	0.469474	3.16902	3.20094	0.84044	2.17289	1.84501	-0.186796	4.43601	3.56136	4.31954	1.00435	1.31329	0.146154	-0.33064		1.46937	4.10563	0.533289
sulfate of piperine metabolite C18H21NO3 (1)*	62297	209	100020502	NA	NA	NA	1.48818	NA	NA	NA	NA	NA	NA	NA	NA	NA	NA	NA	NA	NA	NA	NA	NA	NA	1.24091	1.22599	0.661204	0.691631		1.48818	#DIV/0!	0.954934
alliin	41494	400	100003473	NA	NA	NA	1.50664	NA	NA	NA	NA	NA	NA	NA	NA	NA	NA	NA	NA	NA	NA	NA	1.85049	NA	1.23091	1.21734	1.55014	1.55594		1.50664	1.85049	1.38858
glycolithocholate	31912	209	100001064	NA	0.425733	0.834764	2.78028	NA	NA	NA	NA	NA	NA	1.96776	NA	0.566521	NA	NA	NA	2.46971	NA	NA	NA	NA	4.68052	4.57365	NA	NA		1.50746	#DIV/0!	4.62709
betaine	3141	400	799	3.44663	0.356001	0.569847	1.03262	2.35457	1.46072	1.40498	1.12606	0.720567	2.34879	2.48282	0.852348	2.23845	0.475443	1.37917	4.32319	1.01852	-0.193403	3.02601	0.34519	1.0755	-0.086504	0.0352325	-0.965014	-0.482692		1.52207	1.48223	-0.374744
vanillylmandelate (VMA)	1567	209	1111	0.216204	2.25871	1.06516	1.83765	2.52928	1.6802	0.769331	1.05622	2.2864	1.15603	2.56459	0.8944	2.15867	1.97384	2.08501	1.06993	0.525271	1.3507	2.11169	1.92704	-1.39666	0.807135	0.887707	1.00844	0.478973		1.52653	0.880689	0.795565
5alpha-pregnan-diol disulfate	46172	209	100002015	NA	NA	NA	NA	NA	NA	1.5482	NA	NA	NA	NA	NA	NA	NA	NA	NA	NA	NA	NA	0.727472	NA	NA	NA	NA	NA		1.5482	0.727472	#DIV/0!
pantothenate	1508	209	1024	1.54563	1.75162	2.4279	-0.616656	1.64488	2.85918	-0.0293657	1.37571	1.8546	0.960597	1.90089	1.63049	2.59295	1.35109	1.80915	1.61987	1.40434	1.78841	2.7055	1.62163	3.71104	-1.31863	-1.51065	-0.993219	-0.911023		1.54841	2.67939	-1.18338
5-hydroxyindoleacetate	437	400	71	NA	1.03911	NA	NA	NA	2.74941	NA	NA	1.21392	NA	NA	0.108551	NA	NA	NA	1.61837	1.71132	2.47591	NA	NA	-0.303314	0.924002	-0.55678	-0.208296	NA		1.55951	-0.303314	0.0529752
octadecanedioate (C18-DC)	36754	209	100001615	1.65905	1.07908	1.26811	1.27459	2.11767	3.0917	4.32857	1.63509	1.39466	1.44661	1.26997	-0.127715	-0.194077	1.75597	1.09981	1.57933	1.29558	2.19112	4.18149	2.01947	7.22784	-0.150877	-0.177151	-1.67946	-3.22177		1.56473	4.47627	-1.30731
3-hydroxyhexanoate	53230	209	100006367	0.439457	1.3922	1.58948	0.747414	1.64402	2.67237	4.22545	2.10314	1.45966	1.82318	0.937152	-0.918923	1.20143	1.50942	1.44539	1.07158	2.96506	2.027	-0.267323	-0.671815	2.57476	-0.900295	-1.15429	-1.17602	-1.09514		1.57414	0.545208	-1.08143
1-methyl-4-imidazoleacetate	32350	400	100001208	0.570747	-0.811428	0.233289	0.14104	1.91873	3.49037	1.25466	1.72391	2.06708	3.84482	2.17658	-0.166247	2.12047	0.701483	2.76523	2.56227	1.87396	2.04674	1.13017	2.32194	0.109612	-0.850952	-1.20706	0.276206	-0.72622		1.58409	1.18724	-0.627007
5alpha-androstan-3alpha,17beta-diol disulfate	37184	209	100002017	NA	1.86848	1.41494	NA	NA	NA	NA	NA	NA	NA	NA	NA	NA	NA	NA	NA	NA	NA	NA	NA	NA	1.8776	1.9302	NA	NA		1.64171	#DIV/0!	1.9039
cysteine	1868	400	800	0.036165	2.01147	2.17666	1.70216	1.80267	1.63204	1.67246	1.40461	1.23292	1.78161	1.59016	1.97401	1.59338	2.07109	1.74429	1.85088	1.6543	1.75753	1.35665	2.17009	1.31834	-0.619505	-0.643511	1.81672	1.7857		1.64936	1.61502	0.584851
saccharin	21151	209	100000870	NA	1.81318	1.82014	NA	1.83693	NA	1.60502	NA	NA	NA	NA	NA	1.18028	NA	NA	NA	NA	NA	NA	NA	NA	NA	NA	NA	NA		1.65111	#DIV/0!	#DIV/0!
4-acetamidobutanoate	1558	400	1113	-0.300714	1.49732	1.61852	0.860001	2.52122	2.67321	2.40079	1.20079	2.47682	2.58661	2.08611	1.89484	0.775917	1.20459	2.07571	1.5142	1.00106	1.91661	1.93823	1.36081	1.47844	8.2837	7.96462	0.0167335	-0.0388803		1.66687	1.59249	4.05654
hexanoylcarnitine (C6)	32328	400	100000781	1.23322	2.00624	3.58107	1.304	0.955605	2.20103	1.59701	1.85476	1.02466	1.09743	1.67004	1.48784	0.566616	1.66986	1.16897	1.81364	2.88611	1.94709	0.390628	0.699406	0.726251	-0.37601	-0.438801	-0.0140578	-0.00663538		1.67029	0.605428	-0.208876
5alpha-androstan-3alpha,17beta-diol monosulfate (1)	37186	209	100002018	1.44545	1.63264	1.94296	NA	NA	NA	NA	NA	NA	NA	NA	NA	NA	NA	NA	NA	NA	NA	NA	0.43532	NA	0.707198	0.827452	NA	NA		1.67368	0.43532	0.767325
4-acetamidophenol	12032	209	1383	2.23762	1.54322	1.74078	NA	1.70621	NA	NA	1.31189	1.68088	NA	NA	NA	NA	NA	NA	1.58895	NA	1.58953	NA	NA	NA	NA	NA	NA	NA		1.67488	#DIV/0!	#DIV/0!
sulfate of piperine metabolite C16H19NO3 (2)*	62295	209	100020496	NA	NA	NA	1.69635	NA	NA	NA	NA	NA	NA	NA	NA	NA	NA	NA	NA	NA	NA	NA	NA	NA	0.825508	0.895307	0.479102	0.455808		1.69635	#DIV/0!	0.663931
1-methylxanthine	34389	209	100001405	NA	NA	NA	1.70103	NA	NA	NA	NA	NA	NA	NA	NA	NA	NA	NA	NA	NA	NA	NA	1.08363	NA	1.50628	1.94674	NA	NA		1.70103	1.08363	1.72651
3-methoxytyrosine	12017	400	1342	-0.82986	0.843914	0.81715	0.461919	2.99348	3.23277	4.00578	1.69891	3.66684	0.28092	1.18751	1.4392	1.59135	2.42942	2.34208	1.71851	0.507697	2.34458	2.44943	0.131727	0.902715	-3.02288	-2.03462	0.460216	0.169583		1.70734	1.16129	-1.10693
2-hydroxynervonate*	61698	209	100015638	0.787915	1.24135	0.160299	0.222657	2.21675	2.77708	3.97964	1.14208	1.44582	2.43216	1.8262	0.492413	1.24648	1.90216	2.73177	1.70668	2.98705	1.74123	3.4004	0.736401	2.82007	-0.0910833	-0.504872	-0.151852	-0.44756		1.72443	2.31896	-0.298842
N-acetylhistidine	33946	400	100001293	0.176952	0.881058	0.556166	0.197337	2.24254	2.00999	2.66562	1.31671	2.7455	3.15283	4.30181	0.501429	0.90799	1.07205	1.3312	1.94352	1.57435	3.51544	1.03393	0.265353	1.24469	-1.01597	-1.15551	-1.49687	-1.57667		1.72736	0.847991	-1.31126
N-acetyl-beta-alanine	37432	209	100002102	1.35368	1.01628	1.49281	1.30769	2.70696	3.11832	0.537303	1.73974	2.33989	1.43128	1.80084	0.1626	1.31847	2.12535	2.43877	2.04911	2.05198	2.14951	2.25108	1.16937	3.03082	1.07837	1.31578	-0.446258	0.980817		1.73003	2.15042	0.732177
etiocholanolone glucuronide	47112	209	100005403	NA	1.66269	1.80402	NA	NA	NA	NA	NA	NA	NA	NA	NA	NA	NA	NA	NA	NA	NA	NA	0.877847	NA	3.24719	3.22035	1.06427	1.21384		1.73335	0.877847	2.18641
hexanoylglutamine	54907	209	100001733	1.47346	1.63078	1.50502	1.07982	1.51708	2.56743	3.40173	0.657995	1.49935	2.38062	1.79735	2.12279	-0.245177	2.06044	2.41007	0.670549	2.96909	1.71015	0.354741	-0.412677	1.68587	0.717517	0.564304	0.708365	0.626546		1.73381	0.542645	0.654183
3-hydroxy-3-methylglutarate	531	305	112	-0.384502	0.609677	0.320103	1.97365	1.62868	3.10532	3.75848	1.29068	2.99235	2.07705	2.27375	0.0523388	0.824575	1.66223	2.90252	1.84383	1.64507	3.40102	0.941178	1.22115	0.860577	-1.27654	-0.474336	0.730268	-0.332928		1.77649	1.00763	-0.338384
dimethylglycine	5086	400	806	2.04525	0.620696	0.827584	1.88225	2.74582	2.16342	3.07036	1.23766	1.01745	3.50066	1.45638	0.271282	2.79575	1.17909	2.18544	1.77729	1.643	1.58945	4.23047	0.745464	4.10935	0.453416	0.334455	-0.951682	-0.679131		1.77827	3.02843	-0.210735
4-acetamidophenylglucuronide	15736	209	100000043	2.06852	1.63933	1.83496	NA	1.86728	NA	NA	NA	1.77347	NA	NA	NA	NA	NA	NA	1.58329	NA	1.71627	NA	NA	NA	1.18121	1.20895	1.44598	1.46197		1.7833	#DIV/0!	1.32453
sulfate of piperine metabolite C16H19NO3 (3)*	62296	209	100020497	NA	NA	NA	1.80896	NA	NA	NA	NA	NA	NA	NA	NA	NA	NA	NA	NA	NA	NA	NA	NA	NA	0.719991	0.612155	0.182666	0.286015		1.80896	#DIV/0!	0.450207
pantothenate	52984	400	100009271	0.717863	2.06843	2.2425	1.90976	1.34445	3.01756	2.51819	1.26236	1.34386	1.53922	1.71932	0.438234	1.77132	2.15926	2.93751	1.10737	3.15638	1.45854	0.618263	-0.515853	2.91072	-0.660679	-0.821605	-0.579092	-0.957769		1.81734	1.00438	-0.754786
4-acetaminophen sulfate	37475	209	2049	2.13172	1.59701	1.89746	NA	1.94682	NA	NA	NA	1.8367	NA	NA	NA	NA	NA	NA	1.72537	NA	1.716	NA	NA	NA	NA	NA	1.24617	1.263		1.83587	#DIV/0!	1.25458
2-hydroxyacetaminophen sulfate*	33173	209	100001791	2.25289	1.72084	2.03418	NA	2.00611	NA	NA	1.54127	1.89653	NA	NA	NA	NA	NA	NA	1.80564	NA	1.73406	NA	NA	NA	NA	NA	NA	NA		1.87394	#DIV/0!	#DIV/0!
phytanate	598	209	466	1.66704	-0.428852	-0.0396538	3.9565	1.9169	3.33851	2.05809	1.97963	0.94176	2.47113	1.14696	2.32982	2.0693	1.83349	2.14171	2.031	2.59303	1.77541	0.57752	0.0213621	2.85716	-0.384703	-0.693879	-0.463132	-0.0676269		1.87677	1.15201	-0.402335
adipoylcarnitine (C6-DC)	52988	400	100006614	1.14824	1.60516	2.47595	0.296677	1.9969	3.57639	2.32705	1.90808	2.28015	1.17182	1.39333	2.12532	2.82542	2.69656	2.1507	1.18997	2.08068	1.16166	0.131986	1.09693	1.66394	-0.973199	-0.806483	-1.09185	-0.982157		1.91167	0.964286	-0.963423
caprate (10:0)	1642	209	888	1.64411	2.3588	3.78485	0.0313744	1.44262	1.38778	1.56204	0.504036	1.51242	3.07887	3.34244	3.44996	-1.19741	2.98034	3.76131	0.699973	3.94657	3.12889	1.72414	-0.514538	0.675187	-0.625496	-0.663908	-0.674643	-0.618146		2.07883	0.628263	-0.645548
caprylate (8:0)	32492	209	932	0.819113	1.40965	4.65921	0.644195	0.772031	2.00703	0.421529	0.199061	1.80884	3.64846	3.89975	2.48954	-0.599642	3.12196	3.49367	0.256518	4.55726	4.00893	1.13479	-0.494045	0.156896	-0.862716	-1.23833	-0.831357	-1.0046		2.08984	0.26588	-0.984249
cysteine s-sulfate	22176	400	100000808	2.4248	2.32292	2.73325	1.65683	2.20101	2.07652	2.2786	3.31304	2.00976	2.12142	2.4697	2.32378	1.64069	2.48914	1.69018	2.6753	1.742	0.883988	2.30829	1.52732	2.4052	0.609308	0.630352	-1.11273	-1.08332		2.16961	2.08027	-0.239097
N-oleoylserine	57664	209	100015641	1.25654	2.24899	NA	1.71885	2.69411	4.41296	3.49331	2.37697	1.58136	2.60178	0.979427	NA	3.22624	1.15832	1.54056	2.46499	2.72717	2.15098	1.77568	1.62545	4.68218	NA	NA	NA	NA		2.28954	2.69444	#DIV/0!
azelate (C9-DC)	18362	209	2029	2.15255	2.77215	2.48726	3.22837	2.41131	2.12788	2.58119	3.72962	2.40253	2.20395	2.06274	2.25513	1.8473	3.81924	2.55963	1.91493	2.10668	1.9336	-0.713682	-1.08248	0.0793037	4.4159	4.3936	-1.72374	-1.19474		2.47756	-0.572287	1.47275
N-acetylaspartate (NAA)	22185	305	100000787	2.24535	2.43826	2.01033	1.34833	2.09151	2.73218	2.71202	3.35239	3.57075	1.96764	2.39453	1.06919	2.07649	6.24511	2.00926	2.17334	2.05328	2.34391	0.660434	0.418037	0.0652457	-2.09011	-2.12328	-3.07878	-3.1709		2.49077	0.381239	-2.61577
dihomo-linolenoylcarnitine (C20:3n3 or 6)*	57521	402	100015840	4.01561	2.85385	3.56447	3.49268	3.64933	2.17962	2.89348	2.6078	2.83531	2.17819	1.19771	2.37515	2.55775	2.68793	1.80277	4.13823	1.89454	0.6382	0.717529	-0.403933	-0.51362	0.868104	1.20629	-0.14231	-0.338622		2.64237	-0.0666748	0.398366
N-stearoyltaurine	39730	209	100003240	NA	NA	NA	NA	NA	NA	2.70824	NA	NA	NA	NA	NA	NA	NA	NA	NA	NA	NA	NA	0.870139	NA	NA	NA	NA	NA		2.70824	0.870139	#DIV/0!
sarcosine	1516	400	1023	2.63805	2.39727	2.641	2.18554	2.92102	2.4466	2.82856	4.17559	2.78047	3.31818	2.18439	2.4982	2.74746	4.77843	2.53506	2.55698	2.37014	2.32768	0.914719	1.02962	1.16343	-2.79172	-2.86865	-5.34628	-5.96081		2.79615	1.03592	-4.24187
iminodiacetate (IDA)	21025	400	100000900	2.90108	2.70639	2.98601	2.45783	2.89215	2.57691	2.84596	3.89018	2.84003	3.05884	2.46891	2.6792	2.36113	4.53968	2.49071	2.60724	2.48291	2.39793	1.14674	0.987753	0.977587	-5.82061	-5.83363	-4.32368	-4.24499		2.8435	1.03736	-5.05573
sebacate (C10-DC)	32398	209	100001211	1.16681	2.09569	8.90522	1.40792	1.9295	2.98033	4.05088	1.95204	1.91779	3.6736	7.558	4.59202	0.978228	9.67448	7.97824	1.11518	9.99482	7.78305	0.524522	0.0758726	3.41706	5.87048	5.87515	-2.10746	NA		4.43077	1.33915	3.21272
1-arachidonylglycerol (20:4)	34397	209	100001433	NA	NA	NA	NA	NA	NA	NA	NA	NA	NA	NA	NA	NA	NA	NA	NA	NA	NA	NA	NA	NA	NA	NA	NA	NA		#DIV/0!	#DIV/0!	#DIV/0!
1-cerotoyl-GPC (26:0)*	61505	402	100015772	NA	NA	NA	NA	NA	NA	NA	NA	NA	NA	NA	NA	NA	NA	NA	NA	NA	NA	NA	NA	NA	NA	NA	NA	NA		#DIV/0!	#DIV/0!	#DIV/0!
1-dihomo-linolenylglycerol (20:3)	48341	209	100006121	NA	NA	NA	NA	NA	NA	NA	NA	NA	NA	NA	NA	NA	NA	NA	NA	NA	NA	NA	NA	NA	NA	NA	NA	NA		#DIV/0!	#DIV/0!	#DIV/0!
1-linolenoyl-GPE (18:3)*	57509	402	100005714	NA	NA	NA	NA	NA	NA	NA	NA	NA	NA	NA	NA	NA	NA	NA	NA	NA	NA	NA	NA	NA	NA	NA	NA	NA		#DIV/0!	#DIV/0!	#DIV/0!
1-linolenoylglycerol (18:3)	34393	209	100001435	NA	NA	NA	NA	NA	NA	NA	NA	NA	NA	NA	NA	NA	NA	NA	NA	NA	NA	NA	NA	NA	NA	NA	NA	NA		#DIV/0!	#DIV/0!	#DIV/0!
1-methylurate	34395	400	100001400	NA	NA	NA	NA	NA	NA	NA	NA	NA	NA	NA	NA	NA	NA	NA	NA	NA	NA	NA	NA	NA	NA	NA	NA	NA		#DIV/0!	#DIV/0!	#DIV/0!
1-oleoyl-GPG (18:1)*	45968	209	100005716	NA	NA	NA	NA	NA	NA	NA	NA	NA	NA	NA	NA	NA	NA	NA	NA	NA	NA	NA	NA	NA	NA	NA	NA	NA		#DIV/0!	#DIV/0!	#DIV/0!
1-palmitoleoylglycerol (16:1)*	52431	209	100008952	NA	NA	NA	NA	NA	NA	NA	NA	NA	NA	NA	NA	NA	NA	NA	NA	NA	NA	NA	NA	NA	NA	NA	NA	NA		#DIV/0!	#DIV/0!	#DIV/0!
1-palmitoylglycerol (16:0)	21127	209	100000827	NA	NA	NA	NA	NA	NA	NA	NA	NA	NA	NA	NA	NA	NA	NA	NA	NA	NA	NA	NA	NA	NA	NA	NA	NA		#DIV/0!	#DIV/0!	#DIV/0!
1-palmityl-GPE (O-16:0)*	55007	402	100010962	NA	NA	NA	NA	NA	NA	NA	NA	NA	NA	NA	NA	NA	NA	NA	NA	NA	NA	NA	NA	NA	2.40011	2.51653	1.02467	0.9557		#DIV/0!	#DIV/0!	1.72425
1-stearoyl-2-meadoyl-GPC (18:0/20:3n9)*	52738	402	100009153	NA	NA	NA	NA	NA	NA	NA	NA	NA	NA	NA	NA	NA	NA	NA	NA	NA	NA	NA	NA	NA	NA	NA	NA	NA		#DIV/0!	#DIV/0!	#DIV/0!
1-stearyl-GPE (O-18:0)*	61501	209	100009198	NA	NA	NA	NA	NA	NA	NA	NA	NA	NA	NA	NA	NA	NA	NA	NA	NA	NA	NA	NA	NA	1.39769	1.47037	-0.662572	NA		#DIV/0!	#DIV/0!	0.735163
2'-deoxyuridine	52602	209	536	NA	NA	NA	NA	NA	NA	NA	NA	NA	NA	NA	NA	NA	NA	NA	NA	NA	NA	NA	NA	NA	NA	NA	NA	NA		#DIV/0!	#DIV/0!	#DIV/0!
2'-O-methylcytidine	57554	400	100010895	NA	NA	NA	NA	NA	NA	NA	NA	NA	NA	NA	NA	NA	NA	NA	NA	NA	NA	NA	NA	NA	NA	NA	NA	NA		#DIV/0!	#DIV/0!	#DIV/0!
2-acetamidophenol sulfate	48580	209	100006190	NA	NA	NA	NA	NA	NA	NA	NA	NA	NA	NA	NA	NA	NA	NA	NA	NA	NA	NA	NA	NA	NA	NA	NA	NA		#DIV/0!	#DIV/0!	#DIV/0!
2-hydroxyadipate	31934	305	100001153	NA	NA	NA	NA	NA	NA	NA	NA	NA	NA	NA	NA	NA	NA	NA	NA	NA	NA	NA	NA	NA	NA	NA	NA	NA		#DIV/0!	#DIV/0!	#DIV/0!
2-hydroxyibuprofen	43330	209	100004169	NA	NA	NA	NA	NA	NA	NA	NA	NA	NA	NA	NA	NA	NA	NA	NA	NA	NA	NA	NA	NA	NA	NA	NA	NA		#DIV/0!	#DIV/0!	#DIV/0!
2-linoleoylglycerol (18:2)	32506	209	100000987	NA	NA	NA	NA	NA	NA	NA	NA	NA	NA	NA	NA	NA	NA	NA	NA	NA	NA	NA	NA	NA	NA	NA	NA	NA		#DIV/0!	#DIV/0!	#DIV/0!
2-methoxyacetaminophen glucuronide*	33161	209	100001795	NA	NA	NA	NA	NA	NA	NA	NA	NA	NA	NA	NA	NA	NA	NA	NA	NA	NA	NA	NA	NA	NA	NA	NA	NA		#DIV/0!	#DIV/0!	#DIV/0!
2-methoxyacetaminophen sulfate*	47031	209	100001793	NA	NA	NA	NA	NA	NA	NA	NA	NA	NA	NA	NA	NA	NA	NA	NA	NA	NA	NA	NA	NA	NA	NA	NA	NA		#DIV/0!	#DIV/0!	#DIV/0!
2-methoxyresorcinol sulfate	48445	209	100006184	NA	NA	NA	NA	NA	NA	NA	NA	NA	NA	NA	NA	NA	NA	NA	NA	NA	NA	NA	NA	NA	NA	NA	NA	NA		#DIV/0!	#DIV/0!	#DIV/0!
2-methylcitrate/homocitrate	52282	209	100008929	NA	NA	NA	NA	NA	NA	NA	NA	NA	NA	NA	NA	NA	NA	NA	NA	NA	NA	NA	NA	NA	NA	NA	NA	NA		#DIV/0!	#DIV/0!	#DIV/0!
2-methylmalonylcarnitine (C4-DC)	35482	400	100001596	NA	NA	NA	NA	NA	NA	NA	NA	NA	NA	NA	NA	NA	NA	NA	NA	NA	NA	NA	NA	NA	NA	NA	NA	NA		#DIV/0!	#DIV/0!	#DIV/0!
2-oleoylglycerol (18:1)	21232	209	100000943	NA	NA	NA	NA	NA	NA	NA	NA	NA	NA	NA	NA	NA	NA	NA	NA	NA	NA	NA	NA	NA	NA	NA	NA	NA		#DIV/0!	#DIV/0!	#DIV/0!
2-oxindole-3-acetate	40479	209	100003109	NA	NA	NA	NA	NA	NA	NA	NA	NA	NA	NA	NA	NA	NA	NA	NA	NA	NA	NA	NA	NA	NA	NA	NA	NA		#DIV/0!	#DIV/0!	#DIV/0!
2-palmitoleoyl-GPC (16:1)*	47118	209	100001561	NA	NA	NA	NA	NA	NA	NA	NA	NA	NA	NA	NA	NA	NA	NA	NA	NA	NA	NA	NA	NA	NA	NA	NA	NA		#DIV/0!	#DIV/0!	#DIV/0!
2-palmitoylglycerol (16:0)	33419	209	100001048	NA	NA	NA	NA	NA	NA	NA	NA	NA	NA	NA	NA	NA	NA	NA	NA	NA	NA	NA	NA	NA	NA	NA	NA	NA		#DIV/0!	#DIV/0!	#DIV/0!
2-propyl-2-pentenoate (2-ene-valproate)	57778	209	100015981	NA	NA	NA	NA	NA	NA	NA	NA	NA	NA	NA	NA	NA	NA	NA	NA	NA	NA	NA	NA	NA	NA	NA	NA	NA		#DIV/0!	#DIV/0!	#DIV/0!
2-propyl-4-pentenoate (4-ene-valproate)	48143	209	100005952	NA	NA	NA	NA	NA	NA	NA	NA	NA	NA	NA	NA	NA	NA	NA	NA	NA	NA	NA	NA	NA	NA	NA	NA	NA		#DIV/0!	#DIV/0!	#DIV/0!
2-stearoyl-GPI (18:0)*	39223	209	100003008	NA	NA	NA	NA	NA	NA	NA	NA	NA	NA	NA	NA	NA	NA	NA	NA	NA	NA	NA	NA	NA	NA	NA	NA	NA		#DIV/0!	#DIV/0!	#DIV/0!
3,7-dimethylurate	34399	209	100001398	NA	NA	NA	NA	NA	NA	NA	NA	NA	NA	NA	NA	NA	NA	NA	NA	NA	NA	NA	NA	NA	NA	NA	NA	NA		#DIV/0!	#DIV/0!	#DIV/0!
3-(3-hydroxyphenyl)propionate sulfate	45415	209	100005391	NA	NA	NA	NA	NA	NA	NA	NA	NA	NA	NA	NA	NA	NA	NA	NA	NA	NA	NA	NA	NA	NA	NA	NA	NA		#DIV/0!	#DIV/0!	#DIV/0!
3-(4-hydroxyphenyl)propionate	39587	209	100002914	NA	NA	NA	NA	NA	NA	NA	NA	NA	NA	NA	NA	NA	NA	NA	NA	NA	NA	NA	NA	NA	NA	NA	NA	NA		#DIV/0!	#DIV/0!	#DIV/0!
3-(cystein-S-yl)acetaminophen*	34365	400	100001797	NA	NA	NA	NA	NA	NA	NA	NA	NA	NA	NA	NA	NA	NA	NA	NA	NA	NA	NA	NA	NA	NA	NA	NA	NA		#DIV/0!	#DIV/0!	#DIV/0!
3-(methylthio)acetaminophen sulfate*	62567	209	100020827	NA	NA	NA	NA	NA	NA	NA	NA	NA	NA	NA	NA	NA	NA	NA	NA	NA	NA	NA	NA	NA	NA	NA	NA	NA		#DIV/0!	#DIV/0!	#DIV/0!
3-(N-acetyl-L-cystein-S-yl) acetaminophen	45721	209	2048	NA	NA	NA	NA	NA	NA	NA	NA	NA	NA	NA	NA	NA	NA	NA	NA	NA	NA	NA	NA	NA	NA	NA	NA	NA		#DIV/0!	#DIV/0!	#DIV/0!
3-acetylphenol sulfate	48693	209	100004326	NA	NA	NA	NA	NA	NA	NA	NA	NA	NA	NA	NA	NA	NA	NA	NA	NA	NA	NA	NA	NA	NA	NA	NA	NA		#DIV/0!	#DIV/0!	#DIV/0!
3-hydroxyadipate*	62069	305	100004396	NA	NA	NA	NA	NA	NA	NA	NA	NA	NA	NA	NA	NA	NA	NA	NA	NA	NA	NA	NA	NA	NA	NA	NA	NA		#DIV/0!	#DIV/0!	#DIV/0!
3-hydroxykynurenine	22110	400	100000986	NA	NA	NA	NA	NA	NA	NA	NA	NA	NA	NA	NA	NA	NA	NA	NA	NA	NA	NA	NA	NA	NA	NA	NA	NA		#DIV/0!	#DIV/0!	#DIV/0!
3-hydroxysebacate	31943	209	100001145	NA	NA	NA	NA	NA	NA	NA	NA	NA	NA	NA	NA	NA	NA	NA	NA	NA	NA	NA	NA	NA	NA	NA	NA	NA		#DIV/0!	#DIV/0!	#DIV/0!
3-hydroxyvalproate	57781	209	100015977	NA	NA	NA	NA	NA	NA	NA	NA	NA	NA	NA	NA	NA	NA	NA	NA	NA	NA	NA	NA	NA	NA	NA	NA	NA		#DIV/0!	#DIV/0!	#DIV/0!
3-ketosphinganine	34381	402	100001436	NA	NA	NA	NA	NA	NA	NA	NA	NA	NA	NA	NA	NA	NA	NA	NA	NA	NA	NA	NA	NA	NA	NA	NA	NA		#DIV/0!	#DIV/0!	#DIV/0!
3-methoxytyramine sulfate	44618	209	100004634	NA	NA	NA	NA	NA	NA	NA	NA	NA	NA	NA	NA	NA	NA	NA	NA	NA	NA	NA	NA	NA	NA	NA	NA	NA		#DIV/0!	#DIV/0!	#DIV/0!
3-methyl catechol sulfate (2)	46164	209	100004110	NA	NA	NA	NA	NA	NA	NA	NA	NA	NA	NA	NA	NA	NA	NA	NA	NA	NA	NA	NA	NA	NA	NA	NA	NA		#DIV/0!	#DIV/0!	#DIV/0!
3-methyladipate	36749	305	100001765	NA	NA	NA	NA	NA	NA	NA	NA	NA	NA	NA	NA	NA	NA	NA	NA	NA	NA	NA	NA	NA	NA	NA	NA	NA		#DIV/0!	#DIV/0!	#DIV/0!
3-methylcrotonylglycine	31940	400	100001149	NA	NA	NA	NA	NA	NA	NA	NA	NA	NA	NA	NA	NA	NA	NA	NA	NA	NA	NA	NA	NA	NA	NA	NA	NA		#DIV/0!	#DIV/0!	#DIV/0!
3-methylcytidine	35132	400	100001466	NA	NA	NA	NA	NA	NA	NA	NA	NA	NA	NA	NA	NA	NA	NA	NA	NA	NA	NA	NA	NA	NA	NA	NA	NA		#DIV/0!	#DIV/0!	#DIV/0!
3-methylglutarylcarnitine (1)	46547	400	100005849	NA	NA	NA	NA	NA	NA	NA	NA	NA	NA	NA	NA	NA	NA	NA	NA	NA	NA	NA	NA	NA	NA	NA	NA	NA		#DIV/0!	#DIV/0!	#DIV/0!
4-acetamidobenzoate	57585	209	100009413	NA	NA	NA	NA	NA	NA	NA	NA	NA	NA	NA	NA	NA	NA	NA	NA	NA	NA	NA	NA	NA	NA	NA	NA	NA		#DIV/0!	#DIV/0!	#DIV/0!
4-hydroxyphenylacetate	541	209	144	NA	NA	NA	NA	NA	NA	NA	NA	NA	NA	NA	NA	NA	NA	NA	NA	NA	NA	NA	NA	NA	NA	NA	NA	NA		#DIV/0!	#DIV/0!	#DIV/0!
4-imidazoleacetate	32349	400	100001207	NA	NA	NA	NA	NA	NA	NA	NA	NA	NA	NA	NA	NA	NA	NA	NA	NA	NA	NA	NA	NA	NA	NA	NA	NA		#DIV/0!	#DIV/0!	#DIV/0!
4-methoxyphenol sulfate	48457	209	100006262	NA	NA	NA	NA	NA	NA	NA	NA	NA	NA	NA	NA	NA	NA	NA	NA	NA	NA	NA	NA	NA	NA	NA	NA	NA		#DIV/0!	#DIV/0!	#DIV/0!
5-hydroxyhexanoate	31938	209	100001148	NA	NA	NA	NA	NA	NA	NA	NA	NA	NA	NA	NA	NA	NA	NA	NA	NA	NA	NA	NA	NA	NA	NA	NA	NA		#DIV/0!	#DIV/0!	#DIV/0!
5-hydroxyindole sulfate	52914	209	100009042	NA	NA	NA	NA	NA	NA	NA	NA	NA	NA	NA	NA	NA	NA	NA	NA	NA	NA	NA	NA	NA	NA	NA	NA	NA		#DIV/0!	#DIV/0!	#DIV/0!
5-hydroxyvalproate	61832	400	100015980	NA	NA	NA	NA	NA	NA	NA	NA	NA	NA	NA	NA	NA	NA	NA	NA	NA	NA	NA	NA	NA	NA	NA	NA	NA		#DIV/0!	#DIV/0!	#DIV/0!
5alpha-androstan-3alpha,17alpha-diol disulfate	37182	209	100002007	NA	NA	NA	NA	NA	NA	NA	NA	NA	NA	NA	NA	NA	NA	NA	NA	NA	NA	NA	NA	NA	NA	NA	NA	NA		#DIV/0!	#DIV/0!	#DIV/0!
5alpha-androstan-3alpha,17alpha-diol monosulfate	37183	209	100002008	NA	NA	NA	NA	NA	NA	NA	NA	NA	NA	NA	NA	NA	NA	NA	NA	NA	NA	NA	NA	NA	NA	NA	NA	NA		#DIV/0!	#DIV/0!	#DIV/0!
5alpha-androstan-3alpha,17beta-diol monosulfate (2)	37185	209	100006005	NA	NA	NA	NA	NA	NA	NA	NA	NA	NA	NA	NA	NA	NA	NA	NA	NA	NA	NA	NA	NA	NA	NA	NA	NA		#DIV/0!	#DIV/0!	#DIV/0!
5alpha-androstan-3beta,17beta-diol monosulfate (1)	37191	209	100002023	NA	NA	NA	NA	NA	NA	NA	NA	NA	NA	NA	NA	NA	NA	NA	NA	NA	NA	NA	NA	NA	NA	NA	NA	NA		#DIV/0!	#DIV/0!	#DIV/0!
5alpha-pregnan-3beta-ol,20-one sulfate	37480	209	100002035	NA	NA	NA	NA	NA	NA	NA	NA	NA	NA	NA	NA	NA	NA	NA	NA	NA	NA	NA	NA	NA	NA	NA	NA	NA		#DIV/0!	#DIV/0!	#DIV/0!
7-dehydrocholesterol	1099	402	264	NA	NA	NA	NA	NA	NA	NA	NA	NA	NA	NA	NA	NA	NA	NA	NA	NA	NA	NA	NA	NA	NA	NA	NA	NA		#DIV/0!	#DIV/0!	#DIV/0!
7-hydroxyindole sulfate	52915	209	100009043	NA	NA	NA	NA	NA	NA	NA	NA	NA	NA	NA	NA	NA	NA	NA	NA	NA	NA	NA	NA	NA	NA	NA	NA	NA		#DIV/0!	#DIV/0!	#DIV/0!
8-hydroxyoctanoate	21239	209	100000956	NA	NA	NA	NA	NA	NA	NA	NA	NA	NA	NA	NA	NA	NA	NA	NA	NA	NA	NA	NA	NA	NA	NA	NA	NA		#DIV/0!	#DIV/0!	#DIV/0!
alpha-CEHC sulfate	47666	209	100005972	NA	NA	NA	NA	NA	NA	NA	NA	NA	NA	NA	NA	NA	NA	NA	NA	NA	NA	NA	NA	NA	NA	NA	NA	NA		#DIV/0!	#DIV/0!	#DIV/0!
alpha-hydroxycaproate	37073	209	100001723	NA	NA	NA	NA	NA	NA	NA	NA	NA	NA	NA	NA	NA	NA	NA	NA	NA	NA	NA	NA	NA	NA	NA	NA	NA		#DIV/0!	#DIV/0!	#DIV/0!
anserine	15747	209	100000044	NA	NA	NA	NA	NA	NA	NA	NA	NA	NA	NA	NA	NA	NA	NA	NA	NA	NA	NA	NA	NA	NA	NA	NA	NA		#DIV/0!	#DIV/0!	#DIV/0!
butyrylglycine	31850	209	100001151	NA	NA	NA	NA	NA	NA	NA	NA	NA	NA	NA	NA	NA	NA	NA	NA	NA	NA	NA	NA	NA	NA	NA	NA	NA		#DIV/0!	#DIV/0!	#DIV/0!
carbamazepine	37033	402	100001933	NA	NA	NA	NA	NA	NA	NA	NA	NA	NA	NA	NA	NA	NA	NA	NA	NA	NA	NA	NA	NA	NA	NA	NA	NA		#DIV/0!	#DIV/0!	#DIV/0!
carbamazepine glucuronide*	37056	209	100002322	NA	NA	NA	NA	NA	NA	NA	NA	NA	NA	NA	NA	NA	NA	NA	NA	NA	NA	NA	NA	NA	NA	NA	NA	NA		#DIV/0!	#DIV/0!	#DIV/0!
carboxyibuprofen	43333	402	100004171	NA	NA	NA	NA	NA	NA	NA	NA	NA	NA	NA	NA	NA	NA	NA	NA	NA	NA	NA	NA	NA	NA	NA	NA	NA		#DIV/0!	#DIV/0!	#DIV/0!
carboxyibuprofen glucuronide*	62067	305	100020212	NA	NA	NA	NA	NA	NA	NA	NA	NA	NA	NA	NA	NA	NA	NA	NA	NA	NA	NA	NA	NA	NA	NA	NA	NA		#DIV/0!	#DIV/0!	#DIV/0!
carnosine	1768	209	249	NA	NA	NA	NA	NA	NA	NA	NA	NA	NA	NA	NA	NA	NA	NA	NA	NA	NA	NA	NA	NA	NA	NA	NA	NA		#DIV/0!	#DIV/0!	#DIV/0!
cetirizine	54745	402	100009034	NA	NA	NA	NA	NA	NA	NA	NA	NA	NA	NA	NA	NA	NA	NA	NA	NA	NA	NA	NA	NA	NA	NA	NA	NA		#DIV/0!	#DIV/0!	#DIV/0!
cis-urocanate	40410	400	100003425	NA	NA	NA	NA	NA	NA	NA	NA	NA	NA	NA	NA	NA	NA	NA	NA	NA	NA	NA	NA	NA	NA	NA	NA	NA		#DIV/0!	#DIV/0!	#DIV/0!
cystathionine	15705	400	310	NA	NA	NA	NA	NA	NA	NA	NA	NA	NA	NA	NA	NA	NA	NA	NA	NA	NA	NA	NA	NA	NA	NA	NA	NA		#DIV/0!	#DIV/0!	#DIV/0!
cytosine	573	400	881	NA	NA	NA	NA	NA	NA	NA	NA	NA	NA	NA	NA	NA	NA	NA	NA	NA	NA	NA	NA	NA	NA	NA	NA	NA		#DIV/0!	#DIV/0!	#DIV/0!
daidzein sulfate (2)	48728	209	100006363	NA	NA	NA	NA	NA	NA	NA	NA	NA	NA	NA	NA	NA	NA	NA	NA	NA	NA	NA	NA	NA	NA	NA	NA	NA		#DIV/0!	#DIV/0!	#DIV/0!
delta-CEHC glucuronide*	62286	209	100020483	NA	NA	NA	NA	NA	NA	NA	NA	NA	NA	NA	NA	NA	NA	NA	NA	NA	NA	NA	NA	NA	NA	NA	NA	NA		#DIV/0!	#DIV/0!	#DIV/0!
dexlansoprazole	57668	209	100015794	NA	NA	NA	NA	NA	NA	NA	NA	NA	NA	NA	NA	NA	NA	NA	NA	NA	NA	NA	NA	NA	NA	NA	NA	NA		#DIV/0!	#DIV/0!	#DIV/0!
dihydroferulate	40481	209	100003432	NA	NA	NA	NA	NA	NA	NA	NA	NA	NA	NA	NA	NA	NA	NA	NA	NA	NA	NA	NA	NA	NA	NA	NA	NA		#DIV/0!	#DIV/0!	#DIV/0!
dopamine 4-sulfate	48406	209	100006360	NA	NA	NA	NA	NA	NA	NA	NA	NA	NA	NA	NA	NA	NA	NA	NA	NA	NA	NA	NA	NA	NA	NA	NA	NA		#DIV/0!	#DIV/0!	#DIV/0!
Fibrinopeptide A, phosphono-ser(3)*	57712	209	100001324	NA	NA	NA	NA	NA	NA	NA	NA	NA	NA	NA	NA	NA	NA	NA	NA	NA	NA	NA	NA	NA	NA	NA	NA	NA		#DIV/0!	#DIV/0!	#DIV/0!
Fibrinopeptide B	61837	209	100015991	NA	NA	NA	NA	NA	NA	NA	NA	NA	NA	NA	NA	NA	NA	NA	NA	NA	NA	NA	NA	NA	NA	NA	NA	NA		#DIV/0!	#DIV/0!	#DIV/0!
furaneol sulfate	54795	209	100009328	NA	NA	NA	NA	NA	NA	NA	NA	NA	NA	NA	NA	NA	NA	NA	NA	NA	NA	NA	NA	NA	NA	NA	NA	NA		#DIV/0!	#DIV/0!	#DIV/0!
gabapentin	38686	209	100002806	NA	NA	NA	NA	NA	NA	NA	NA	NA	NA	NA	NA	NA	NA	NA	NA	NA	NA	NA	NA	NA	NA	NA	NA	NA		#DIV/0!	#DIV/0!	#DIV/0!
galactitol (dulcitol)	1117	305	1003	NA	NA	NA	NA	NA	NA	NA	NA	NA	NA	NA	NA	NA	NA	NA	NA	NA	NA	NA	NA	NA	NA	NA	NA	NA		#DIV/0!	#DIV/0!	#DIV/0!
gamma-CEHC sulfate*	62280	209	100020480	NA	NA	NA	NA	NA	NA	NA	NA	NA	NA	NA	NA	NA	NA	NA	NA	NA	NA	NA	NA	NA	NA	NA	NA	NA		#DIV/0!	#DIV/0!	#DIV/0!
gamma-glutamylalanine	37063	400	100001843	NA	NA	NA	NA	NA	NA	NA	NA	NA	NA	NA	NA	NA	NA	NA	NA	NA	NA	NA	NA	NA	NA	NA	NA	NA		#DIV/0!	#DIV/0!	#DIV/0!
gamma-glutamylcitrulline*	62104	400	100020241	NA	NA	NA	NA	NA	NA	NA	NA	NA	NA	NA	NA	NA	NA	NA	NA	NA	NA	NA	NA	NA	NA	NA	NA	NA		#DIV/0!	#DIV/0!	#DIV/0!
genistein sulfate*	62061	209	100020207	NA	NA	NA	NA	NA	NA	NA	NA	NA	NA	NA	NA	NA	NA	NA	NA	NA	NA	NA	NA	NA	NA	NA	NA	NA		#DIV/0!	#DIV/0!	#DIV/0!
glucuronide of C10H18O2 (1)*	61881	209	100019990	NA	NA	NA	NA	NA	NA	NA	NA	NA	NA	NA	NA	NA	NA	NA	NA	NA	NA	NA	NA	NA	0.930182	1.02312	1.4113	1.40998		#DIV/0!	#DIV/0!	1.19365
glucuronide of C10H18O2 (8)*	61888	209	100020015	NA	NA	NA	NA	NA	NA	NA	NA	NA	NA	NA	NA	NA	NA	NA	NA	NA	NA	NA	NA	NA	1.23925	1.22199	NA	NA		#DIV/0!	#DIV/0!	1.23062
glucuronide of C12H22O4 (2)*	61875	209	100019985	NA	NA	NA	NA	NA	NA	NA	NA	NA	NA	NA	NA	NA	NA	NA	NA	NA	NA	NA	NA	NA	NA	NA	NA	NA		#DIV/0!	#DIV/0!	#DIV/0!
guaifenesin	43390	209	100004286	NA	NA	NA	NA	NA	NA	NA	NA	NA	NA	NA	NA	NA	NA	NA	NA	NA	NA	NA	NA	NA	NA	NA	NA	NA		#DIV/0!	#DIV/0!	#DIV/0!
guanidinosuccinate	32446	305	100001212	NA	NA	NA	NA	NA	NA	NA	NA	NA	NA	NA	NA	NA	NA	NA	NA	NA	NA	NA	NA	NA	NA	NA	NA	NA		#DIV/0!	#DIV/0!	#DIV/0!
gulonate*	46957	305	100001586	NA	NA	NA	NA	NA	NA	NA	NA	NA	NA	NA	NA	NA	NA	NA	NA	NA	NA	NA	NA	NA	NA	NA	NA	NA		#DIV/0!	#DIV/0!	#DIV/0!
heptenedioate (C7:1-DC)*	61866	305	100019981	NA	NA	NA	NA	NA	NA	NA	NA	NA	NA	NA	NA	NA	NA	NA	NA	NA	NA	NA	NA	NA	NA	NA	NA	NA		#DIV/0!	#DIV/0!	#DIV/0!
hexanoylglycine	35436	209	100001527	NA	NA	NA	NA	NA	NA	NA	NA	NA	NA	NA	NA	NA	NA	NA	NA	NA	NA	NA	NA	NA	NA	NA	NA	NA		#DIV/0!	#DIV/0!	#DIV/0!
HWESASLLR	44657	402	100001281	NA	NA	NA	NA	NA	NA	NA	NA	NA	NA	NA	NA	NA	NA	NA	NA	NA	NA	NA	NA	NA	NA	NA	NA	NA		#DIV/0!	#DIV/0!	#DIV/0!
HWESASXX*	32836	402	100001327	NA	NA	NA	NA	NA	NA	NA	NA	NA	NA	NA	NA	NA	NA	NA	NA	NA	NA	NA	NA	NA	NA	NA	NA	NA		#DIV/0!	#DIV/0!	#DIV/0!
hydantoin-5-propionate	40473	305	100002514	NA	NA	NA	NA	NA	NA	NA	NA	NA	NA	NA	NA	NA	NA	NA	NA	NA	NA	NA	NA	NA	NA	NA	NA	NA		#DIV/0!	#DIV/0!	#DIV/0!
ibuprofen	17799	209	1487	NA	NA	NA	NA	NA	NA	NA	NA	NA	NA	NA	NA	NA	NA	NA	NA	NA	NA	NA	NA	NA	NA	NA	NA	NA		#DIV/0!	#DIV/0!	#DIV/0!
ibuprofen acyl glucuronide	38366	209	100002406	NA	NA	NA	NA	NA	NA	NA	NA	NA	NA	NA	NA	NA	NA	NA	NA	NA	NA	NA	NA	NA	NA	NA	NA	NA		#DIV/0!	#DIV/0!	#DIV/0!
indoleacetylcarnitine*	62279	400	100020479	NA	NA	NA	NA	NA	NA	NA	NA	NA	NA	NA	NA	NA	NA	NA	NA	NA	NA	NA	NA	NA	NA	NA	NA	NA		#DIV/0!	#DIV/0!	#DIV/0!
indoleacetylglutamine	42087	209	100001731	NA	NA	NA	NA	NA	NA	NA	NA	NA	NA	NA	NA	NA	NA	NA	NA	NA	NA	NA	NA	NA	NA	NA	NA	NA		#DIV/0!	#DIV/0!	#DIV/0!
isocitric lactone	54724	305	100009239	NA	NA	NA	NA	NA	NA	NA	NA	NA	NA	NA	NA	NA	NA	NA	NA	NA	NA	NA	NA	NA	NA	NA	NA	NA		#DIV/0!	#DIV/0!	#DIV/0!
isoeugenol sulfate	48997	209	100006089	NA	NA	NA	NA	NA	NA	NA	NA	NA	NA	NA	NA	NA	NA	NA	NA	NA	NA	NA	NA	NA	NA	NA	NA	NA		#DIV/0!	#DIV/0!	#DIV/0!
levetiracetam	57641	209	100015873	NA	NA	NA	NA	NA	NA	NA	NA	NA	NA	NA	NA	NA	NA	NA	NA	NA	NA	NA	NA	NA	NA	NA	NA	NA		#DIV/0!	#DIV/0!	#DIV/0!
malonylcarnitine	37059	400	100001526	NA	NA	NA	NA	NA	NA	NA	NA	NA	NA	NA	NA	NA	NA	NA	NA	NA	NA	NA	NA	NA	NA	NA	NA	NA		#DIV/0!	#DIV/0!	#DIV/0!
maltotriose	44688	305	100000276	NA	NA	NA	NA	NA	NA	NA	NA	NA	NA	NA	NA	NA	NA	NA	NA	NA	NA	NA	NA	NA	NA	NA	NA	NA		#DIV/0!	#DIV/0!	#DIV/0!
mannose	48153	305	803	NA	NA	NA	NA	NA	NA	NA	NA	NA	NA	NA	NA	NA	NA	NA	NA	NA	NA	NA	NA	NA	NA	NA	NA	NA		#DIV/0!	#DIV/0!	#DIV/0!
N-acetyl-3-methylhistidine*	43256	209	100002204	NA	NA	NA	NA	NA	NA	NA	NA	NA	NA	NA	NA	NA	NA	NA	NA	NA	NA	NA	NA	NA	NA	NA	NA	NA		#DIV/0!	#DIV/0!	#DIV/0!
N-acetyl-aspartyl-glutamate (NAAG)	35665	400	100001612	NA	NA	NA	NA	NA	NA	NA	NA	NA	NA	NA	NA	NA	NA	NA	NA	NA	NA	NA	NA	NA	NA	NA	NA	NA		#DIV/0!	#DIV/0!	#DIV/0!
N-acetyl-cadaverine	43530	400	100002249	NA	NA	NA	NA	NA	NA	NA	NA	NA	NA	NA	NA	NA	NA	NA	NA	NA	NA	NA	NA	NA	NA	NA	NA	NA		#DIV/0!	#DIV/0!	#DIV/0!
N-acetylglutamine	33943	209	100001253	NA	NA	NA	NA	NA	NA	NA	NA	NA	NA	NA	NA	NA	NA	NA	NA	NA	NA	NA	NA	NA	NA	NA	NA	NA		#DIV/0!	#DIV/0!	#DIV/0!
N-acetylisoleucine	33967	209	100001276	NA	NA	NA	NA	NA	NA	NA	NA	NA	NA	NA	NA	NA	NA	NA	NA	NA	NA	NA	NA	NA	NA	NA	NA	NA		#DIV/0!	#DIV/0!	#DIV/0!
N-acetylkynurenine (2)	48757	209	100006378	NA	NA	NA	NA	NA	NA	NA	NA	NA	NA	NA	NA	NA	NA	NA	NA	NA	NA	NA	NA	NA	NA	NA	NA	NA		#DIV/0!	#DIV/0!	#DIV/0!
N-acetylmethionine sulfoxide	45428	400	100005463	NA	NA	NA	NA	NA	NA	NA	NA	NA	NA	NA	NA	NA	NA	NA	NA	NA	NA	NA	NA	NA	NA	NA	NA	NA		#DIV/0!	#DIV/0!	#DIV/0!
N-linoleoylglycine	32462	209	1506	NA	NA	NA	NA	NA	NA	NA	NA	NA	NA	NA	NA	NA	NA	NA	NA	NA	NA	NA	NA	NA	NA	NA	NA	NA		#DIV/0!	#DIV/0!	#DIV/0!
N-linoleoyltaurine*	61826	209	100005814	NA	NA	NA	NA	NA	NA	NA	NA	NA	NA	NA	NA	NA	NA	NA	NA	NA	NA	NA	NA	NA	NA	NA	NA	NA		#DIV/0!	#DIV/0!	#DIV/0!
N-octanoylglycine	43502	209	100003940	NA	NA	NA	NA	NA	NA	NA	NA	NA	NA	NA	NA	NA	NA	NA	NA	NA	NA	NA	NA	NA	NA	NA	NA	NA		#DIV/0!	#DIV/0!	#DIV/0!
N2,N5-diacetylornithine	43591	209	100004575	NA	NA	NA	NA	NA	NA	NA	NA	NA	NA	NA	NA	NA	NA	NA	NA	NA	NA	NA	NA	NA	NA	NA	NA	NA		#DIV/0!	#DIV/0!	#DIV/0!
N4-acetyl-5-hydroxysulfamethoxazole*	62107	209	100020244	NA	NA	NA	NA	NA	NA	NA	NA	NA	NA	NA	NA	NA	NA	NA	NA	NA	NA	NA	NA	NA	NA	NA	NA	NA		#DIV/0!	#DIV/0!	#DIV/0!
N4-acetylsulfamethoxazole*	62106	209	100020243	NA	NA	NA	NA	NA	NA	NA	NA	NA	NA	NA	NA	NA	NA	NA	NA	NA	NA	NA	NA	NA	NA	NA	NA	NA		#DIV/0!	#DIV/0!	#DIV/0!
N6-formyllysine	17895	400	100000486	NA	NA	NA	NA	NA	NA	NA	NA	NA	NA	NA	NA	NA	NA	NA	NA	NA	NA	NA	NA	NA	NA	NA	NA	NA		#DIV/0!	#DIV/0!	#DIV/0!
oleoylcholine	53260	402	100009331	NA	NA	NA	NA	NA	NA	NA	NA	NA	NA	NA	NA	NA	NA	NA	NA	NA	NA	NA	NA	NA	NA	NA	NA	NA		#DIV/0!	#DIV/0!	#DIV/0!
ondansetron	57794	400	100015776	NA	NA	NA	NA	NA	NA	NA	NA	NA	NA	NA	NA	NA	NA	NA	NA	NA	NA	NA	NA	NA	NA	NA	NA	NA		#DIV/0!	#DIV/0!	#DIV/0!
phenol glucuronide	52747	209	100006679	NA	NA	NA	NA	NA	NA	NA	NA	NA	NA	NA	NA	NA	NA	NA	NA	NA	NA	NA	NA	NA	NA	NA	NA	NA		#DIV/0!	#DIV/0!	#DIV/0!
pimeloylcarnitine/3-methyladipoylcarnitine (C7-DC)	53224	400	100009407	NA	NA	NA	NA	NA	NA	NA	NA	NA	NA	NA	NA	NA	NA	NA	NA	NA	NA	NA	NA	NA	NA	NA	NA	NA		#DIV/0!	#DIV/0!	#DIV/0!
pregnanolone/allopregnanolone sulfate	48394	209	100006173	NA	NA	NA	NA	NA	NA	NA	NA	NA	NA	NA	NA	NA	NA	NA	NA	NA	NA	NA	NA	NA	1.12904	1.26947	NA	NA		#DIV/0!	#DIV/0!	1.19925
pristanate	38271	209	477	NA	NA	NA	NA	NA	NA	NA	NA	NA	NA	NA	NA	NA	NA	NA	NA	NA	NA	NA	NA	NA	NA	NA	NA	NA		#DIV/0!	#DIV/0!	#DIV/0!
ranitidine	38595	400	100002735	NA	NA	NA	NA	NA	NA	NA	NA	NA	NA	NA	NA	NA	NA	NA	NA	NA	NA	NA	NA	NA	NA	NA	NA	NA		#DIV/0!	#DIV/0!	#DIV/0!
ranitidine N-oxide*	62485	400	100020810	NA	NA	NA	NA	NA	NA	NA	NA	NA	NA	NA	NA	NA	NA	NA	NA	NA	NA	NA	NA	NA	NA	NA	NA	NA		#DIV/0!	#DIV/0!	#DIV/0!
riboflavin (Vitamin B2)	1827	400	500	NA	NA	NA	NA	NA	NA	NA	NA	NA	NA	NA	NA	NA	NA	NA	NA	NA	NA	NA	NA	NA	NA	NA	NA	NA		#DIV/0!	#DIV/0!	#DIV/0!
ribose	1471	305	914	NA	NA	NA	NA	NA	NA	NA	NA	NA	NA	NA	NA	NA	NA	NA	NA	NA	NA	NA	NA	NA	NA	NA	NA	NA		#DIV/0!	#DIV/0!	#DIV/0!
stearoylcholine*	57464	402	100015759	NA	NA	NA	NA	NA	NA	NA	NA	NA	NA	NA	NA	NA	NA	NA	NA	NA	NA	NA	NA	NA	NA	NA	NA	NA		#DIV/0!	#DIV/0!	#DIV/0!
suberate (C8-DC)	15730	209	100000016	NA	NA	NA	NA	NA	NA	NA	NA	NA	NA	NA	NA	NA	NA	NA	NA	NA	NA	NA	NA	NA	NA	NA	NA	NA		#DIV/0!	#DIV/0!	#DIV/0!
suberoylcarnitine (C8-DC)	52990	400	100006627	NA	NA	NA	NA	NA	NA	NA	NA	NA	NA	NA	NA	NA	NA	NA	NA	NA	NA	NA	NA	NA	NA	NA	NA	NA		#DIV/0!	#DIV/0!	#DIV/0!
sucralose	36649	209	100001789	NA	NA	NA	NA	NA	NA	NA	NA	NA	NA	NA	NA	NA	NA	NA	NA	NA	NA	NA	NA	NA	NA	NA	NA	NA		#DIV/0!	#DIV/0!	#DIV/0!
sulfamethoxazole	53240	209	100009327	NA	NA	NA	NA	NA	NA	NA	NA	NA	NA	NA	NA	NA	NA	NA	NA	NA	NA	NA	NA	NA	NA	NA	NA	NA		#DIV/0!	#DIV/0!	#DIV/0!
tartarate	15336	209	100000295	NA	NA	NA	NA	NA	NA	NA	NA	NA	NA	NA	NA	NA	NA	NA	NA	NA	NA	NA	NA	NA	NA	NA	NA	NA		#DIV/0!	#DIV/0!	#DIV/0!
tartronate (hydroxymalonate)	20693	209	100000840	NA	NA	NA	NA	NA	NA	NA	NA	NA	NA	NA	NA	NA	NA	NA	NA	NA	NA	NA	NA	NA	NA	NA	NA	NA		#DIV/0!	#DIV/0!	#DIV/0!
tetrahydrocortisol	33992	209	100001288	NA	NA	NA	NA	NA	NA	NA	NA	NA	NA	NA	NA	NA	NA	NA	NA	NA	NA	NA	NA	NA	NA	NA	NA	NA		#DIV/0!	#DIV/0!	#DIV/0!
theanine	22206	400	100000784	NA	NA	NA	NA	NA	NA	NA	NA	NA	NA	NA	NA	NA	NA	NA	NA	NA	NA	NA	1.97974	NA	NA	NA	NA	NA		#DIV/0!	1.97974	#DIV/0!
thiamin (Vitamin B1)	5341	400	873	NA	NA	NA	NA	NA	NA	NA	NA	NA	NA	NA	NA	NA	NA	NA	NA	NA	NA	NA	NA	NA	NA	NA	NA	NA		#DIV/0!	#DIV/0!	#DIV/0!
tigloylglycine	1598	400	1161	NA	NA	NA	NA	NA	NA	NA	NA	NA	NA	NA	NA	NA	NA	NA	NA	NA	NA	NA	NA	NA	NA	NA	NA	NA		#DIV/0!	#DIV/0!	#DIV/0!
trans-2-hexenoylglycine	61798	209	100019884	NA	NA	NA	NA	NA	NA	NA	NA	NA	NA	NA	NA	NA	NA	NA	NA	NA	NA	NA	NA	NA	NA	NA	NA	NA		#DIV/0!	#DIV/0!	#DIV/0!
trizma acetate	20710	400	100000856	NA	NA	NA	NA	NA	NA	NA	NA	NA	NA	NA	NA	NA	NA	NA	NA	NA	NA	NA	NA	NA	NA	NA	NA	NA		#DIV/0!	#DIV/0!	#DIV/0!
valproate	22290	209	100000779	NA	NA	NA	NA	NA	NA	NA	NA	NA	NA	NA	NA	NA	NA	NA	NA	NA	NA	NA	NA	NA	NA	NA	NA	NA		#DIV/0!	#DIV/0!	#DIV/0!
vigabatrin	62058	400	100020202	NA	NA	NA	NA	NA	NA	NA	NA	NA	NA	NA	NA	NA	NA	NA	NA	NA	NA	NA	NA	NA	NA	NA	NA	NA		#DIV/0!	#DIV/0!	#DIV/0!
				Fam28-1	Fam29-1	Fam29-4	Fam30-1	Fam31-1	Fam32-1	Fam33-1	Fam34-1	Fam35-1	Fam36-1	Fam37-1	Fam38-1	Fam39-1	Fam40-1	Fam41-1	Fam42-1	Fam43-1	Fam44-1	Fam13-1	Fam17-1	Fam20-1	QC	QC	QC	QC	PBD-ZSD
