# Supplementary material for: Metabolomic Profiling Reveals Brain Lipid Alterations in PEX7-Deficient Models of Rhizomelic Chondrodysplasia Punctata
Source: Biomolecules. 2025 Dec 19;16(1):6. doi: 10.3390/biom16010006 (PMC12839017; doi:10.3390/biom16010006)
Supplement: Supplementary file 1 [file biomolecules-16-00006-s001.zip › Table S3 DECREASED .xlsx]

## Sheet: Decreased in RCDP
CHEMICAL_NAME	COMP_ID	LIB_ID	CHEMICAL_ID	ID_R947	ID_R949	ID_R950	ID_R951	ID_R952	ID_R953	ID_R954	ID_R955	ID_R956	ID_R957	ID_R958	ID_R959	ID_R960	ID_R961	ID_R962	ID_R963	ID_R964	ID_R965	ID_R966	ID_R967	ID_R968	QC1-00805	QC1-00806	QC2-00831	QC2-00832	RCDP	RCDP	PBD-ZSD	QC
				Fam28-1	Fam29-1	Fam29-4	Fam30-1	Fam31-1	Fam32-1	Fam33-1	Fam34-1	Fam35-1	Fam36-1	Fam37-1	Fam38-1	Fam39-1	Fam40-1	Fam41-1	Fam42-1	Fam43-1	Fam44-1	Fam13-1	Fam17-1	Fam20-1	QC	QC	QC	QC	PBD-ZSD
phosphatidylcholine (O-18:1/20:4, O-16:0/22:5n3)*	57724	402	100016007	NA	-11.8787	-13.4915	-6.48124	-9.05283	NA	-14.1893	NA	-19.5908	NA	NA	NA	-17.5519	NA	NA	NA	-16.5826	-19.6405	-6.42238	-6.72004	-6.72557	1.60976	1.75932	-0.115331	-0.842114		-14.2733	-6.62266	0.602909
1-palmityl-2-oleoyl-GPC (O-16:0/18:1)*	52717	402	100009020	NA	-11.0978	-12.1574	-8.16281	-11.4431	NA	-12.4265	NA	-16.2109	NA	NA	NA	-16.0076	NA	NA	NA	-13.455	-18.4805	-4.68678	-3.8934	-3.50362	0.169529	0.585056	-1.66166	-1.5661		-13.2713	-4.02793	-0.618293
1-palmityl-2-palmitoyl-GPC (O-16:0/16:0)*	57332	402	100015586	NA	-11.1483	-9.48391	-6.71444	-11.18	NA	-12.9564	NA	-14.5433	NA	NA	NA	NA	NA	NA	NA	-16.9217	NA	-5.74912	-3.13959	-7.64267	0.345309	0.540172	-0.89395	-0.97273		-11.8497	-5.51046	-0.2453
1-stearyl-2-docosapentaenoyl-GPC (O-18:0/22:5n3)*	57334	402	100015587	NA	-13.1209	-11.8728	-8.87818	NA	NA	NA	NA	NA	NA	NA	NA	NA	NA	NA	NA	NA	NA	-5.49782	-3.26051	-7.10248	-0.676886	-0.400971	-0.532048	-0.72228		-11.2906	-5.28694	-0.583046
1-(1-enyl-palmitoyl)-2-oleoyl-GPC (P-16:0/18:1)*	52478	402	100009007	NA	-6.19115	-5.56593	-4.12778	-8.16284	-18.4648	-9.58166	NA	-9.62272	-11.6987	-21.0937	NA	-9.15363	NA	NA	NA	-8.26828	-12.4937	-1.10649	1.80172	-0.647101	1.40053	1.72226	0.922544	0.698247		-10.3687	0.0160428	1.1859
1-(1-enyl-palmitoyl)-2-palmitoyl-GPC (P-16:0/16:0)*	52716	402	100009162	NA	-6.10717	-4.4735	-4.44835	-7.61076	NA	-7.44322	NA	-9.80567	-15.7646	NA	NA	-13.0124	NA	NA	NA	-11.9265	-14.303	-2.73732	0.794702	-4.33538	1.57552	1.88222	0.610585	0.591448		-9.48953	-2.09267	1.16494
1-palmityl-2-arachidonoyl-GPC (O-16:0/20:4)*	52718	402	100009021	NA	-10.5213	-9.80479	-1.95328	-4.4162	NA	-10.4817	NA	-12.6287	NA	NA	NA	NA	NA	NA	NA	NA	-16.2158	-5.95908	-2.61175	-9.4991	1.84744	2.00809	0.892656	0.525165		-9.43168	-6.02331	1.31834
1-(1-enyl-palmitoyl)-2-linoleoyl-GPC (P-16:0/18:2)*	52682	402	100009009	NA	-6.37716	-6.91945	-0.0913035	-6.60706	-14.6572	-9.18995	NA	-8.85179	-11.1726	NA	NA	-8.78395	-15.9557	NA	NA	-8.25009	-11.5142	-2.45886	-1.48775	-2.2906	0.805855	1.04928	1.12878	0.639613		-9.03087	-2.07907	0.90588
1-(1-enyl-palmitoyl)-2-arachidonoyl-GPC (P-16:0/20:4)*	52689	402	100009014	NA	-6.3857	-5.94112	-1.86765	-6.22848	NA	-7.45445	NA	-9.69709	-17.8992	NA	NA	-11.0916	NA	NA	NA	-10.637	-12.8318	-3.74962	-0.988179	-5.91852	2.51246	2.61136	1.91484	1.34529		-9.00341	-3.55211	2.09599
1-stearyl-2-arachidonoyl-GPC (O-18:0/20:4)*	57333	402	100009019	NA	-8.71392	-9.28763	-3.27862	-6.72914	NA	-9.25509	NA	-11.9166	NA	NA	NA	NA	NA	NA	NA	NA	-12.5216	-6.13722	-3.63908	-8.71472	-0.0616423	0.403772	0.484254	0.0935754		-8.81465	-6.16367	0.22999
1-palmityl-2-linoleoyl-GPC (O-16:0/18:2)*	53175	402	100009134	NA	-8.35937	-8.20552	0.94811	-1.75417	NA	-8.9833	NA	-9.80296	NA	NA	NA	-10.3905	NA	NA	NA	-9.77777	-11.7381	-2.83508	-2.78014	-4.36782	0.405815	0.524013	0.50449	-0.000609582		-7.56261	-3.32768	0.358427
1-(1-enyl-stearoyl)-2-linoleoyl-GPE (P-18:0/18:2)*	52748	402	100009225	NA	-5.38593	-4.1254	-0.438621	-1.69318	-10.1217	-2.23906	NA	-7.23953	-12.9288	-10.6685	-9.01783	-7.32411	-9.76311	-11.8898	NA	-7.87941	-8.44847	-2.75774	-1.77581	-3.9404	0.207031	0.480926	-0.922819	-1.13201		-7.27756	-2.82465	-0.341719
phosphatidylethanolamine (P-18:1/20:4, P-16:0/22:5n3)*	57411	402	100015687	NA	-3.89457	-4.04592	-0.544227	0.499426	-12.9466	-0.0799996	NA	-7.67553	-11.6412	-12.428	NA	-6.33355	-10.6393	-11.7084	NA	-6.82522	-8.62703	-4.35271	-1.62103	-5.79205	1.54916	1.2932	-0.155528	-0.869047		-6.92073	-3.92193	0.454447
1-(1-enyl-stearoyl)-2-arachidonoyl-GPE (P-18:0/20:4)*	52475	402	100008999	-10.6968	-4.0014	-3.63481	-0.828027	-0.565213	-9.13426	-0.542643	-11.3978	-5.4755	-10.4397	-8.90506	-8.52116	-6.21761	-8.76553	-8.61083	-14.7682	-5.80205	-5.86317	-3.69251	-1.13207	-6.34702	1.53096	1.51878	0.379524	-0.00194196		-6.89832	-3.72387	0.856829
1-(1-enyl-palmitoyl)-2-arachidonoyl-GPE (P-16:0/20:4)*	52673	402	100009002	NA	-3.86665	-3.30576	0.254588	0.0747462	-9.81115	-0.880339	NA	-6.30135	-10.9422	-10.901	-9.25736	-6.96276	-9.60902	-9.89457	NA	-7.15659	-9.03194	-3.94529	0.249056	-6.24509	1.64688	1.54498	0.291174	-0.153786		-6.50609	-3.31378	0.832312
1-palmityl-2-stearoyl-GPC (O-16:0/18:0)*	55040	402	100010966	NA	-7.03204	-6.68386	-3.60278	-7.76663	NA	-6.22996	NA	NA	NA	NA	NA	NA	NA	NA	NA	NA	NA	-4.17709	-1.8559	-4.13907	0.0650391	0.601202	-0.953579	-1.40682		-6.26305	-3.39069	-0.42354
1-(1-enyl-stearoyl)-2-linoleoyl-GPC (P-18:0/18:2)*	52712	402	100009135	NA	-3.45739	-3.74189	-1.04608	-4.3476	NA	-6.06208	NA	-8.25128	-7.24188	NA	NA	-5.46716	-13.9644	NA	NA	-5.05364	-8.6188	-1.26629	-0.125585	-0.589819	1.00871	1.36749	0.311697	0.0164905		-6.11384	-0.660566	0.676099
1-(1-enyl-palmitoyl)-2-oleoyl-GPE (P-16:0/18:1)*	52477	402	100009005	NA	-5.77674	-3.80405	-1.07653	-1.84718	-12.0921	-2.28749	NA	-9.30222	NA	NA	NA	-9.98256	NA	NA	NA	NA	NA	-2.99377	-1.70385	-4.97397	0.262889	0.690533	-1.6694	-1.90336		-5.77111	-3.22386	-0.654834
1-(1-enyl-stearoyl)-2-arachidonoyl-GPC (P-18:0/20:4)	52613	402	100008918	NA	-5.30069	NA	-1.89641	-4.92254	NA	-4.83752	NA	NA	NA	NA	NA	-8.2742	NA	NA	NA	-7.53723	-7.48714	-3.94005	-2.77633	-5.76138	0.961856	0.6935	0.716953	0.343906		-5.75082	-4.15925	0.679053
1-(1-enyl-stearoyl)-2-oleoyl-GPE (P-18:0/18:1)	52614	402	100008919	NA	-5.98958	-4.04998	-1.16716	-1.57154	NA	-2.49434	NA	-8.30943	NA	NA	NA	-8.58778	-8.99899	NA	NA	NA	-8.45102	-1.86088	-1.15487	-2.35331	1.10381	1.45192	-1.20882	-1.22861		-5.51331	-1.78969	0.0295741
1-(1-enyl-palmitoyl)-2-palmitoleoyl-GPC (P-16:0/16:1)*	52713	402	100009160	NA	-6.82059	-5.67623	-2.9063	NA	NA	NA	NA	NA	NA	NA	NA	NA	NA	NA	NA	NA	NA	-4.14142	-0.000276392	-4.48901	2.40008	2.66701	1.49935	0.789171		-5.13437	-2.8769	1.8389
1-(1-enyl-stearoyl)-2-oleoyl-GPC (P-18:0/18:1)	52612	402	100008917	NA	-3.88388	-3.3587	-2.00665	-4.76238	NA	-5.20432	NA	-7.80536	-6.76697	NA	NA	-4.24793	NA	NA	NA	-4.3947	-8.18257	-0.635549	1.57869	-0.364908	1.48791	1.80717	0.057791	-0.500178		-5.06135	0.192744	0.713174
1-(1-enyl-stearoyl)-2-docosapentaenoyl-GPE (P-18:0/22:5n3)*	57342	402	100015596	NA	-4.4414	-3.72746	-1.70523	-1.10885	NA	-0.527266	NA	-8.92195	NA	NA	NA	-8.19512	NA	NA	NA	-6.58021	-8.76689	-3.04979	-2.23729	-4.92628	0.838886	0.882073	-0.0882625	-0.368243		-4.88604	-3.40445	0.316113
1-(1-enyl-palmitoyl)-GPC (P-16:0)*	52474	402	100002875	NA	-3.94572	-2.94176	-2.11406	-4.74684	NA	-5.74151	NA	-6.88429	NA	NA	NA	NA	NA	NA	NA	-6.9719	NA	-1.63815	0.738969	-2.81623	2.02248	2.14223	1.97871	1.56785		-4.76372	-1.23847	1.92782
1-(1-enyl-palmitoyl)-2-docosahexaenoyl-GPE (P-16:0/22:6)*	52672	402	100009000	NA	-2.23679	-0.323357	-2.7377	-0.830333	NA	-1.12435	NA	-5.72009	NA	NA	-9.52412	-6.07295	NA	NA	NA	-8.70337	-8.93824	-3.29354	0.981742	-4.15719	1.21769	1.64014	0.122117	-0.312419		-4.62113	-2.15633	0.666882
1-(1-enyl-palmitoyl)-2-docosahexaenoyl-GPC (P-16:0/22:6)*	52630	402	100009008	NA	-2.86315	-0.848445	-3.49856	-3.50661	NA	-4.67015	NA	-6.40176	NA	NA	NA	-5.59484	NA	NA	NA	-8.37647	NA	-1.39401	2.24497	-2.85144	0.888064	0.727904	0.734087	0.396819		-4.47	-0.666828	0.686718
1-stearyl-GPC (O-18:0)*	52703	402	100009147	NA	-4.71148	NA	-2.77581	NA	NA	NA	-4.45201	-5.03562	NA	NA	NA	NA	NA	NA	NA	NA	NA	-2.29241	-0.704225	-3.67817	1.2788	1.56368	0.612254	0.447977		-4.24373	-2.22494	0.975677
1-(1-enyl-stearoyl)-2-docosahexaenoyl-GPC (P-18:0/22:6)*	52704	402	100009015	NA	-1.9328	-0.45825	-3.18667	-2.89733	NA	-3.6347	NA	-5.62518	NA	NA	NA	-4.28577	NA	NA	NA	-6.08337	-6.58777	-1.01828	1.79261	-1.3838	0.592915	0.935567	0.0633248	-0.0343809		-3.85465	-0.203158	0.389356
adenosine	555	209	798	-5.54281	NA	-3.0852	NA	NA	NA	NA	-3.40495	NA	NA	NA	NA	NA	-3.47102	NA	-3.71235	NA	NA	NA	NA	NA	-0.266535	-0.445071	NA	NA		-3.84327	#DIV/0!	-0.355803
1-palmityl-GPC (O-16:0)	20458	402	100000611	NA	-6.04715	-4.72698	-1.817	-2.7736	NA	NA	NA	NA	NA	NA	NA	NA	NA	NA	NA	NA	NA	-3.00963	-0.998613	NA	1.56396	1.73974	1.06536	0.712334		-3.84118	-2.00412	1.27035
1-(1-enyl-stearoyl)-2-dihomo-linolenoyl-GPE (P-18:0/20:3)*	57343	402	100009378	NA	-5.10455	-4.24284	-0.931523	-1.16267	NA	-2.58821	NA	NA	NA	NA	NA	-7.66714	NA	NA	NA	NA	NA	-2.15939	-0.249893	-4.66151	-0.568905	-0.587347	-1.04619	-1.08147		-3.61616	-2.35693	-0.820976
1-(1-enyl-stearoyl)-2-docosahexaenoyl-GPE (P-18:0/22:6)*	52476	402	100009004	NA	-2.23306	0.133326	-3.00829	-0.247092	NA	-0.662123	NA	-4.60923	NA	NA	NA	-4.83881	NA	NA	NA	-6.93131	-5.89818	-2.12324	1.30291	-3.01102	0.917707	1.28078	-0.341891	-0.291823		-3.14386	-1.27712	0.391193
carotene diol (1)	57635	402	100015966	-5.3569	-1.03745	-2.44281	-1.49368	1.09611	-5.01424	-1.64548	-6.54187	-1.56886	-0.585517	-2.09511	-3.50354	0.739608	-3.90453	-2.9931	-1.56911	-8.19734	-5.73752	-0.926534	-0.950664	-0.225221	-0.405886	-0.244992	0.206452	-0.137484		-2.88063	-0.700806	-0.145477
1-(1-enyl-palmitoyl)-2-linoleoyl-GPE (P-16:0/18:2)*	52677	402	100009069	NA	-5.44079	-3.80185	1.13805	-2.34187	NA	-3.2816	NA	NA	NA	NA	NA	NA	NA	NA	NA	NA	NA	-2.96555	-0.779772	-5.96341	-0.472793	0.11103	-0.785839	-0.761571		-2.74561	-3.23625	-0.477293
1-(1-enyl-palmitoyl)-2-myristoyl-GPC (P-16:0/14:0)*	52715	402	100009161	NA	NA	NA	-2.63313	NA	NA	NA	NA	NA	NA	NA	NA	NA	NA	NA	NA	NA	NA	-0.280916	0.810552	0.568468	-0.0211467	0.075792	-0.0401201	-0.53933		-2.63313	0.366034	-0.131201
N,N,N-trimethyl-5-aminovalerate	57687	400	100015962	-5.73011	-3.36764	-3.65523	1.04209	1.03252	-1.85218	0.505619	-3.35222	-3.38544	0.193722	-0.716784	-3.26587	-1.11838	-3.63487	-2.75068	-4.73655	-5.04065	-4.57746	0.914466	0.257415	-0.293104	-1.97596	-1.91185	-1.30997	-1.35475		-2.46723	0.292925	-1.63813
uracil	605	209	825	-4.55255	NA	NA	-0.922689	NA	-2.80418	-2.19596	-2.97095	-0.961688	-2.68499	NA	NA	NA	-2.47499	-1.71287	NA	NA	-3.24404	-0.601086	-3.44306	NA	9.20698	9.51835	-1.74187	-1.14024		-2.45249	-2.02207	3.96081
1-(1-enyl-stearoyl)-GPE (P-18:0)*	39271	402	100003001	NA	-3.11615	-2.11739	-1.41634	-1.55125	NA	-1.8406	NA	NA	NA	NA	NA	-4.62369	NA	NA	NA	NA	NA	-1.76031	-0.714117	-3.15759	0.886746	0.89373	0.0722652	-0.0174222		-2.44424	-1.87734	0.45883
sphingomyelin (d18:1/25:0, d19:0/24:1, d20:1/23:0, d19:1/24:0)*	57478	402	100015792	-5.4004	-1.50407	-0.764917	-0.102471	-0.294059	-3.03492	-0.380204	-5.01284	-3.78824	-0.627165	-2.03943	-1.69577	-3.0149	-1.19394	-1.71566	-2.4586	-2.95167	-5.31804	-3.53962	-0.425497	-5.07022	-0.704906	-0.440195	-0.124834	-0.294995		-2.29429	-3.01178	-0.391233
homostachydrine*	33009	400	100001550	NA	NA	NA	0.898933	-0.815235	-3.50787	-2.01948	NA	-1.97799	-4.36657	-0.123782	-4.46381	-1.89373	NA	-2.9889	-3.39017	NA	NA	-2.41141	-0.171155	-0.953236	-1.07321	-1.06013	-0.693853	-0.61215		-2.24078	-1.1786	-0.859836
X11372	46594	209	X11372	-4.17493	-1.59339	-2.98839	-1.29656	0.48731	-1.28876	0.0979139	-1.26222	-0.808601	0.350353	-2.44929	-5.3644	-4.11557	-3.46836	-4.69451	-1.36253	-2.61763	-0.875074	-3.85879	-4.5021	-4.13767	-1.28962	-1.61267	-1.68637	-1.96097		-2.07915	-4.16619	-1.63741
1-(1-enyl-oleoyl)-GPC (P-18:1)*	52701	402	100002876	NA	-1.82097	-2.10092	-1.49741	-1.47525	NA	-2.7377	NA	NA	NA	NA	NA	-2.77097	NA	NA	NA	NA	NA	-0.770715	0.400685	-0.468982	1.78212	2.02682	1.36945	1.24974		-2.0672	-0.279671	1.60703
1-pentadecanoyl-2-linoleoyl-GPC (15:0/18:2)*	52497	402	100009035	-4.35469	-0.744035	-0.113987	-1.3898	-0.840728	-2.8444	-1.61399	-4.60817	-3.62971	-2.21996	-1.3024	-1.69069	-1.89389	-0.454002	-1.96089	-2.40546	-0.927425	-3.87388	-1.98924	-0.0696174	-2.35897	-3.18909	-3.11729	-1.48833	-1.86668		-2.04823	-1.47261	-2.41535
